# Supplementary material for: Adding Protein Context to the Human Protein-Protein Interaction Network to Reveal Meaningful Interactions
Source: PLoS Comput Biol. 2013 Jan 3;9(1):e1002860. doi: 10.1371/journal.pcbi.1002860 (PMC3536619; doi:10.1371/journal.pcbi.1002860)
Supplement: File S1 — Network of first and second layer host factors (Figure 2A) in Cytoscape format. (ZIP) [file pcbi.1002860.s001.zip]

Archive with 1 entries (1 files):
- network.cys
