# Supplementary material for: Adding Protein Context to the Human Protein-Protein Interaction Network to Reveal Meaningful Interactions
Source: PLoS Comput Biol. 2013 Jan 3;9(1):e1002860. doi: 10.1371/journal.pcbi.1002860 (PMC3536619; doi:10.1371/journal.pcbi.1002860)
Supplement: File S2 — Directed BET and lung specific networks connecting first layer viral interactors with upregulated host proteins in Cytoscape format. In the directed network, sources and sinks are color encoded (viral are red and upregulated proteins brown). Cytokine-related proteins are shown as circles. (ZIP) [file pcbi.1002860.s002.zip]

Archive with 1 entries (1 files):
- network2.cys
