# Supplementary material for: Adding Protein Context to the Human Protein-Protein Interaction Network to Reveal Meaningful Interactions
Source: PLoS Comput Biol. 2013 Jan 3;9(1):e1002860. doi: 10.1371/journal.pcbi.1002860 (PMC3536619; doi:10.1371/journal.pcbi.1002860)
Supplement: Table S2 — Pathways enriched in first and second layer influenza host factor networks. (XLS) [file pcbi.1002860.s004.xls]

## Sheet: Sheet2
Pathway	Database	Full size	Pathway genes in BET subnetwork	BET enrichment q-value	Pathway genes in Lung subnetwork	Lung enrichment q-value
Adaptive Immune System	Reactome	508			RNF4, UBE2D2, SRC, TMEM189-UBE2V1, UBE2E3, PJA1, LRRC41, UBE2V1, MGRN1, CDC42, UBE2L6, TAP1, RAC1, UBA1, SHC1, UBE2D4, UBE2Z, STUB1	0.049555
Androgen receptor signaling pathway	Wikipathways	85	SUMO1, PARK7, HDAC1, PTK2, STUB1, RB1, JUN, RNF4, CDC42, UBE2I, RAC1, PTEN, RELA, CREB1	9.1005343818E-4	NCOR2, ROCK2, STUB1, SRC, JUN, PPAP2A, RNF4, CDC42, UBE2I, BAG1, RAC1, STAT3	0.0011331
AndrogenReceptor	NetPath	148	JUN, HDAC1, RB1, UBE2I, CREB1, RNF4, GTF2H1, PTEN, HSPA4, HSPB1, TOP1, PARK7, PTK2, PXN, PPP1CA	0.00225796	JUN, SF1, UBE2I, BAG1, RNF4, SRC, HSPB1, NCOR2, PXN, PPP1CA, STAT3	0.0205783
Antigen processing: Ubiquitination & Proteasome degradation	Reactome	176			UBE2E3, RNF4, UBE2D2, UBE2L6, UBE2Z, PJA1, LRRC41, UBA1, UBE2D4, STUB1, UBE2V1, MGRN1, TMEM189-UBE2V1	0.0011331
AP-1 transcription factor network	PID	70	JUN, COPS5, MYC, CREB1, PTEN, TRIP6	0.0471612
Apoptosis Modulation and Signaling	Wikipathways	90	BNIP3, BCL2L1, BAG3, PTPN13, BIK, JUN, TOLLIP, FAS	0.0193936	IRAK1, BCL2L1, TNFRSF1A, BAG3, JUN, TOLLIP, MYD88	0.049555
B Cell Receptor Signaling Pathway	Wikipathways	93	CDC42, CREB1, RAC1, MYC, JUN, RELA, SHC1	0.0354155
basic mechanisms of sumoylation	PID	6	SUMO3, SUMO2, UBE2I, UBA2, SUMO1, SAE1	4.69843598367E-4	SUMO3, UBE2I	0.0682376
BCR	NetPath	132	JUN, RB1, PTK2, SHC1, CREB1, RELA, RPS6, HNRNPK	0.0272425
Caspase cascade in apoptosis	PID	53	TFAP2A, LMNA, PTK2, TOP1, SREBF1	0.0471612
CD40/CD40L signaling	PID	35	JUN, BCL2L1, RELA, MYC	0.0192012
Cell death signalling via NRAGE, NRIF and NADE	Reactome	66			APH1A, MCF2L, AATF, MAGED1, PSENEN, RAC1	0.0267114
Class I MHC mediated antigen processing & presentation	Reactome	218			LRRC41, RNF4, UBE2E3, UBE2D2, UBE2L6, PJA1, UBA1, UBE2D4, UBE2Z, STUB1, TAP1, UBE2V1, MGRN1, TMEM189-UBE2V1	0.017735
Cytosolic tRNA aminoacylation	PID	24	DARS, RARS, AIMP1, IARS, EPRS, KARS, AIMP2	0.042515
DCC mediated attractive signaling	Reactome	16	RAC1, PTK2, CDC42	0.0471612	SRC, RAC1, CDC42	0.0619797
Destabilization of mRNA by KSRP	Reactome	16	EXOSC8, EXOSC4, EXOSC7	0.0249436
DNA damage response (only ATM dependent)	Wikipathways	91	MYC, CDC42, RAC1, BIK, JUN, PTEN, SCP2, SHC1	0.040305
EGFR1	NetPath	462	PDLIM4, TRIP6, IQGAP1, FLNB, PXN, ACTB, TOLLIP, HDAC1, TRIM29, EPHA2, PTEN, ANXA2, ENO1, RELA, RPS2, CLTC, RPLP0, JUN, CDC42, CREB1, PRKAR1A, RAC1, ANXA1, PTK2, MYC, SHC1, VCL, STAMBP	0.0275428
EPHA2 forward signaling	PID	18	SHC1, PTK2, EPHA2, RAC1	0.0272425
ErbB2/ErbB3 signaling events	PID	42			SHC1, SRC, CDC42, RAC1, JUN, STAT3	0.0267114
erythropoietin mediated neuroprotection through nf-kb	PID	13	JUN, RELA, COPS5, CREB1	0.0272425
Eukaryotic Translation Elongation	Reactome	148	RPS3A, RPL28, RPL10, RPL21, EEF1G, RPS8, RPL7A, RPL36, RPS14, RPL14, RPS4X, RPL6, RPS6, RPS2, RPL15, RPLP0	0.0471612	RPL28, RPL10, EEF1G, RPS8, RPL7A, RPL36, EEF1D, RPS14, RPS2, RPL15, RPLP0	0.0425471
Fc-epsilon receptor I signaling in mast cells	PID	64	PTK2, JUN, RELA, PXN, SHC1, PTPN13	0.0143748
Gene Expression	Reactome	994	GTF2H1, EXOSC7, KARS, TAF9, RPL21, SNRPB, ANP32A, RPL7A, RPS14, EXOSC4, RPS4X, DHX9, HNRNPU, RPL28, AIMP2, RPL36, IARS, TRAM1, RPS6, RPS2, RPL15, RPLP0, POLR2G, RPS3A, DARS, HNRNPC, NCBP1, LSM1, SSRP1, RARS, AIMP1, HNRNPK, EXOSC8, SEC61G, EPRS, PABPC1, RPL10, EEF1G, RPS8, HNRNPD, HSPB1, RPL14, RPL6, LSM7	0.0249436
HIF-1-alpha transcription factor network	PID	66	JUN, ENO1, COPS5, CREB1, SLC2A1, BNIP3, BHLHE40	0.0471612
hiv-1 nef: negative effector of fas and tnf	PID	54	FAS, RB1, LMNA, PTK2, RELA	0.0411627
IL-1 JNK	INOH	62			IRAK1, JUN, PSMC4, MYD88, UBE2V1, TOLLIP, TMEM189-UBE2V1	0.0385922
IL1	NetPath	56			JUN, MYD88, IRAK1, UBE2V1, TOLLIP, TMEM189-UBE2V1	0.0267114
IL1-mediated signaling events	PID	38			IRAK1, JUN, MYD88, UBE2V1, TOLLIP, TMEM189-UBE2V1	0.0205783
IL2 signaling events mediated by PI3K	PID	39	RPS6, RELA, BCL2L1, RAC1, SHC1, MYC	0.0101339
IL6	NetPath	78	JUN, HDAC1, RB1, HSPB1, RAC1, SHC1	0.0471612
Integrated Breast Cancer Pathway	Wikipathways	152	RHEB, CDC42, CREB1, ANXA1, RAC1, MYC, JUN, PHB, HDAC1, PTEN, RB1	0.0185025
Integrin-linked kinase signaling	PID	46	JUN, ZYX, CDC42, PXN, RAC1, CREB1, IQGAP1, RUVBL1	0.00908625	JUN, ZYX, CDC42, NCK2, PXN, RAC1	0.0541798
Interleukin-1 signaling	PID	31			IRAK1, TOLLIP, MYD88, UBE2V1, TMEM189-UBE2V1	0.0267114
Internalization of ErbB1	PID	39	STAMBP, CDC42, PTK2, SHC1, UBE2D3	0.0557238	UBE2D2, SRC, CDC42, SHC1, HGS	0.0355735
Leptin signaling pathway	Wikipathways	61	BCL2L1, CDC42, RAC1, SHC1, RPS6, CREB1, RELA	0.0244397
mechanism of gene regulation by peroxisome proliferators via ppara	PID	52	JUN, RB1, RELA, PRKAR1A, MYC	0.0471612
Metabolism of mRNA	Reactome	230	RPL36, RPL6, PABPC1, RPL28, RPL10, EXOSC7, RPL21, RPS8, RPL15, ANP32A, RPS3A, HNRNPD, RPL14, NCBP1, RPL7A, HSPB1, RPS14, LSM1, EXOSC4, RPS4X, RPS6, LSM7, RPS2, EXOSC8, RPLP0	0.00337171	RPL36, RPL28, RPL10, RPS8, RPL15, HNRNPD, RPL7A, HSPB1, RPS14, UPF1, CASC3, RPS2, RPLP0	0.0650367
Metabolism of RNA	Reactome	278	RPL36, PABPC1, RPL28, RPL10, RPL21, ANP32A, EXOSC7, SNRPB, RPS3A, HNRNPD, NCBP1, RPL7A, HSPB1, RPL15, RPS14, LSM1, EXOSC4, RPL14, RPS4X, RPS6, RPL6, LSM7, RPS2, RPS8, EXOSC8, RPLP0	0.0103993	RPL36, RPL28, RPL10, HNRNPD, RPL7A, HSPB1, RPL15, RPS14, UPF1, CASC3, RPS2, RPS8, RPLP0	0.0744278
mRNA Decay by 3, to 5, Exoribonuclease	Reactome	11	EXOSC8, EXOSC4, EXOSC7	0.0249436
mRNA Decay by 3&#x27; to 5&#x27; Exoribonuclease	PID	11	EXOSC8, EXOSC4, EXOSC7	0.0249436
Nonsense Mediated Decay Enhanced by the Exon Junction Complex	Reactome	159	RPS3A, PABPC1, RPL28, RPL10, RPL21, RPS8, NCBP1, RPL7A, RPL36, RPS14, RPL14, RPS4X, RPL6, RPS6, RPS2, RPL15, RPLP0	0.0354155	RPL28, RPL10, RPS8, RPL7A, RPL36, RPS14, UPF1, CASC3, RPS2, RPL15, RPLP0	0.049555
Nonsense Mediated Decay Independent of the Exon Junction Complex	Reactome	147	RPS3A, PABPC1, RPL28, RPL10, RPL21, RPS8, NCBP1, RPL7A, RPL36, RPS14, RPL14, RPS4X, RPL6, RPS6, RPS2, RPL15, RPLP0	0.0272425	RPL28, RPL10, RPS8, RPL7A, RPL36, RPS14, UPF1, RPS2, RPL15, RPLP0	0.0619797
Nonsense-Mediated Decay	Reactome	159	RPS3A, PABPC1, RPL28, RPL10, RPL21, RPS8, NCBP1, RPL7A, RPL36, RPS14, RPL14, RPS4X, RPL6, RPS6, RPS2, RPL15, RPLP0	0.0354155	RPL28, RPL10, RPS8, RPL7A, RPL36, RPS14, UPF1, CASC3, RPS2, RPL15, RPLP0	0.049555
p38 mapk signaling pathway	PID	35	HSPB1, CREB1, RAC1, MYC, CDC42	0.0185025
p38 MAPK Signaling Pathway	Wikipathways	34	SHC1, MYC, CDC42, HSPB1, CREB1, RAC1	0.0101339	SHC1, CDC42, HSPB1, RAC1	0.0613982
p75 NTR receptor-mediated signalling	Reactome	88			IRAK1, MCF2L, MAGED1, MYD88, RAC1, APH1A, AATF, PSENEN	0.0205783
p75(NTR)-mediated signaling	PID	71			IRAK1, MYD88, RAC1, APH1A, SHC1, MAGED1, PSENEN	0.0245925
Prolactin Signaling Pathway	Wikipathways	75	RAC1, PXN, PTK2, MYC, JUN, SHC1, RPS6, RELA	0.0245165
pten dependent cell cycle arrest and apoptosis	PID	15	PTEN, PTK2, SHC1	0.0471612
RANKL-RANK Signaling Pathway	Wikipathways	55	PTK2, CDC42, JUN, RELA, RAC1	0.0283724
Regulation of gene expression in beta cells	PID	153	RPS3A, RPL10, RPL28, RPL21, RPS8, RPL7A, RPL36, RPS14, RPL14, RPS4X, RPS6, RPL6, RPS2, RPL15, RPLP0	0.0483681
Regulation of mRNA Stability by Proteins that Bind AU-rich Elements	Reactome	40	HSPB1, PABPC1, ANP32A, EXOSC4, EXOSC7, EXOSC8, HNRNPD	0.0103821
regulation of transcriptional activity by pml	PID	10	UBE2I, SUMO1, RB1	0.0249436
repression of pain sensation by the transcriptional regulator dream	PID	15	JUN, PRKAR1A, CREB1	0.0249436
Signaling events mediated by focal adhesion kinase	PID	62			RAC1, JUN, ROCK2, SRC, NCK2, PXN, VCL	0.0267114
Signaling events mediated by HDAC Class I	PID	57	UBE2I, HDAC1, SUMO1, RELA, CHD4, HDAC3	0.0435576
Signaling events mediated by Hepatocyte Growth Factor Receptor (c-Met)	PID	84	JUN, RAC1, SHC1, KPNB1, CDC42, PTK2, PXN	0.0666729	JUN, SRC, RAC1, SHC1, HGS, CDC42, NCK2, PXN	0.0267114
Signaling events regulated by Ret tyrosine kinase	PID	40	JUN, PTK2, PXN, RAC1, SHC1, CREB1	0.0249436	JUN, SRC, PXN, RAC1, SHC1	0.051225
Sumoylation by RanBP2 regulates transcriptional repression	PID	15	UBE2I, SUMO1, HDAC1	0.0471612
TCR Signaling Pathway	Wikipathways	91	CDC42, CREB1, RELA, JUN, SHC1, FAS	0.0471612
TGF beta Signaling Pathway	Wikipathways	117	UBE2I, PTK2, CDC42, COPS5, RAC1, SUMO1, MYC, JUN, HDAC1, SHC1	0.0272425	UBE2I, CDC42, SRC, NEDD9, HGS, PJA1, RAC1, JUN, SHC1	0.0490173
TLR ECSIT MEKK1 JNK	INOH	26			IRAK1, JUN, MYD88, TOLLIP	0.049555
TLR JNK	INOH	62			IRAK1, JUN, MYD88, UBE2V1, PSMC4, TOLLIP, TMEM189-UBE2V1	0.0385922
TRAF6 mediated IRF7 activation in TLR7/8 or 9 signaling	Reactome	13			IRAK1, UBE2V1, MYD88, TMEM189-UBE2V1	0.0267114
TSH signaling pathway	Wikipathways	65	RB1, MYC, JUN, APEX1, RPS6, CREB1	0.0471612
