# Supplementary material for: Adding Protein Context to the Human Protein-Protein Interaction Network to Reveal Meaningful Interactions
Source: PLoS Comput Biol. 2013 Jan 3;9(1):e1002860. doi: 10.1371/journal.pcbi.1002860 (PMC3536619; doi:10.1371/journal.pcbi.1002860)
Supplement: Table S3 — Pathways enriched among directed networks connecting viral proteins with gene products upregulated upon influenza infection. (XLS) [file pcbi.1002860.s005.xls]

## Sheet: Sheet2
Pathway	Database	Full size	Pathway genes in BET subnetwork	BET enrichment q-value	Pathway genes in Lung subnetwork	Lung enrichment q-value	Cytokine-related pathways used for filtering
A third proteolytic cleavage releases NICD	Reactome	10	APH1A, PSEN1, PSENEN	0.01473
a4b7 Integrin signaling	PID	8	RHOA, PTK2, PXN, ITGB1	0.00106705
a6b1 and a6b4 Integrin signaling	PID	46	CDH1, CD9, YWHAQ, EGFR, RAC1, YWHAZ, SHC1, ITGB1	0.00791876	RXRA, AKT1, CD9, HRAS, EGFR, ERBB2, RAC1, SHC1, GRB2, MST1R, YWHAB, SFN	1.11904774638E-4
Abortive elongation of HIV-1 transcript in the absence of Tat	PID	22			COBRA1, POLR2A, POLR2E, POLR2C, GTF2F1, POLR2G	0.0129799
actions of nitric oxide in the heart	PID	42	HSP90AA1, PRKAR1A, CAV1, VEGFA	0.00675204
Activated TLR4 signalling	Reactome	90			IRAK1, JUN, MYD88, FOS, TMEM189-UBE2V1, IKBKB, MAPK3, RELA, RPS6KA2	0.00977717
Activation of Ca-permeable Kainate Receptor	Reactome	12	CALM1, CALM2, CALM3	0.01473	CALM1, CALM2, CALM3	0.00977717
Activation of CaMK IV	PID	4	CALM2, CALM3, CALM1	0.00579279	CALM2, CALM3, CALM1	0.00977717
Activation of NMDA receptor upon glutamate binding and postsynaptic events	Reactome	39	CALM2, CALM1, CALM3, CREB1	0.0178903	CALM2, HRAS, CALM1, CALM3, PDPK1, RPS6KA2, RRAS	3.61350243226E-4
Activation of the AP-1 family of transcription factors	Reactome	10			MAPK3, JUN, FOS	0.00977717
Adaptive Immune System	Reactome	508	MAP3K7, CREB1, PTEN, UBA2, RELA, UBE2D3, CALM2, CDC42, RAC1, PPP2R1A, UBA1, CDKN1A, ITGB1, TCEB1, TRIB3, CALM3, SHC1, CALM1, STUB1, CDH1, YWHAZ	0.00330436	AKT1, UBE2D2, SRC, TMEM189-UBE2V1, GRB2, HLA-B, CALR, CD81, HRAS, FYN, ITGB2, CD4, UBE2E3, PJA1, HLA-A, PDIA3, RELA, KEAP1, CALM2, CDC42, YWHAB, RAC1, UBA1, PDPK1, CDKN1A, CALM3, SHC1, B2M, CALM1, TSC2, IKBKB, UBE2D4, UBE2Z, STUB1, ZBTB16, SEC61B	2.57212920193E-5
Adipogenesis	Wikipathways	130	CTNNB1, CREB1, HIF1A, CDKN1A, TRIB3, LMNA, RB1, FAS	0.02106	SREBF1, RXRA, MIF, RARA, STAT6, STAT5B, GATA2, CDKN1A, STAT3, NCOR2, CEBPA, CEBPB, LMNA, EPAS1, DVL1	0.00175119
agrin in postsynaptic differentiation	PID	48	JUN, ITGB1, PTK2, CDC42, EGFR, PXN, RAC1	0.00640549	JUN, DVL1, MAPK3, CDC42, EGFR, PXN, SRC, RAC1	0.00692569
AhR pathway	Wikipathways	30	HSP90AA1, NFE2L2, EGFR, JUN, CDKN1A	0.00545243
AKT phosphorylates targets in the cytosol	PID	8			AKT1, PDPK1, TSC2	0.00977717
Alpha 6 Beta 4 signaling pathway	Wikipathways	31			PRKCD, AKT1, HRAS, RHOA, SRC, MAPK3, SHC1, RAC1	0.00294347
Alpha4 beta1 integrin signaling events	PID	34	PTK2, PXN, RAC1, YWHAZ, PRKAR1A, FN1, ITGB1	3.94874748464E-4	CD81, TLN1, SRC, PXN, RAC1, CRK, FN1	0.00307416
Alpha6Beta4Integrin	NetPath	70			AKT1, EIF6, RHOA, SRC, FYN, VIM, ABL1, EGFR, GRB2, ERBB2, SHC1, MST1R, YWHAB, SFN, PRKCD, RAC1	1.75802093508E-6
Alpha9 beta1 integrin signaling events	PID	25	PXN, RAC1, VEGFA, FN1, ITGB1	0.00545243	SRC, TGM2, PXN, RAC1, SAT1, FN1	0.00920594
Alzheimers Disease	Wikipathways	79	PSENEN, GAPDH, PSEN1, APH1A, FAS, CALM3, CALM1, CALM2	0.00791876	TNFRSF1A, FADD, LRP1, MAPK3, APH1A, CALM3, CAPN1, CALM1, CALM2	0.00255535
amb2 Integrin signaling	PID	32			TLN1, HCK, RHOA, MST1R, ITGB2, LRP1, ITGAM	0.00524317
Androgen receptor signaling pathway	Wikipathways	85	SUMO1, GNB2L1, HDAC1, PTK2, STUB1, PRDX1, CAV1, RB1, JUN, FLNA, CDC42, UBE2I, CDKN1A, RHOA, CTNNB1, RAC1, PTEN, EGFR, RELA, CREB1	1.21207873169E-8	NCOR2, GNB2L1, ROCK2, CREBBP, STUB1, CAV1, SRC, JUN, CCND1, AKT1, CDC42, UBE2I, CDKN1A, RHOA, BAG1, RAC1, KAT5, STAT3, EGFR, CALR, RELA	3.60555633563E-8
AndrogenReceptor	NetPath	148	JUN, HDAC1, RB1, FLNA, UBE2I, EGFR, CREB1, PTEN, CAV1, HSPA4, HSPB1, TOP1, GNB2L1, PRDX1, CTNNB1, HSP90AA1, PTK2, PXN, PPP1CA	3.72675684591E-6	AKT1, JUN, CCND1, SF1, UBE2I, EGFR, XRCC6, KAT5, BAG1, GTF2F1, HSPA1A, CDC25B, SRC, CAV1, CEBPA, HSPB1, GNB2L1, HSPA1B, NCOR2, PXN, PPP1CA, STAT3, CDK9	1.09283929033E-7
Angiogenesis	Wikipathways	23	PTK2, HIF1A, VEGFA	0.01473
angiogenesis overview	Wikipathways	63	PXN, IQGAP1, CDC42, MAP3K7, SHC1, VEGFA, RAC1	0.00154346	PDPK1, GRB2, PXN, KDR, CRK, AKT1, FGFR1, CDC42, SRC, SHC1, RAC1	3.28805753759E-4
Angiopoietin receptor Tie2-mediated signaling	PID	51	RELA, PTK2, PXN, RAC1, CDKN1A, FN1, SHC1, ITGB1	3.49604158498E-4	AKT1, STAT5B, FYN, RELA, PXN, RAC1, CDKN1A, FN1, SHC1, GRB2, CRK, MAPK3	1.93342810337E-5
angiotensin ii mediated activation of jnk pathway via pyk2 dependent signaling	PID	36	JUN, EGFR, SHC1, RAC1	0.0178903	JUN, SRC, HRAS, MAPK3, EGFR, GRB2, FOS, SHC1, RAC1	2.76451576682E-5
Antigen Activates B Cell Receptor Leading to Generation of Second Messengers	Reactome	52	CALM1, CALM2, SHC1, CALM3	0.00675204	CALM1, CALM2, SHC1, GRB2, CALM3	0.0144869
AP-1 transcription factor network	PID	70	JUN, COPS5, CTNNB1, CDKN2A, MYC, HIF1A, CREB1, PTEN, TRIP6, PLAU	5.14045483035E-5	HLA-A, JUN, JUNB, CCND1, FOS, GATA2, JUND, BAG1, TCF7L2, TRIP6	0.00218931
Apoptosis	Reactome	105	BCL2L1, MYC, JUN, CDKN2A, FAS, RELA	0.0135851	AKT1, BCL2L1, MAGED1, YWHAB, PRKCD, TNFRSF1A, LMNA, FADD, VIM, BCAP31	0.0122068
Apoptosis Modulation and Signaling	Wikipathways	90			IRAK1, IKBKB, MAPK3, BCL2L1, TNFRSF1A, HSPA1A, JUN, MCL1, FOS, TOLLIP, MYD88, FADD	4.6329154775E-4
Arf6 signaling events	PID	35	EGFR, PXN, EPHA2, GNA15	0.0178903
ARMS-mediated activation	Reactome	17			YWHAB, HRAS, MAPK3, CRK	0.0078194
ATF-2 transcription factor network	PID	63			JUN, JUND, MAPK3, FOS, BCL2L1, CDK4, JUNB, KAT5, CCND1	0.00101414
ATM pathway	PID	35			CTBP1, ABL1, KAT5, TRIM28, YWHAB	5.12005256097E-4
atm signaling pathway	PID	18	JUN, RBBP8, RELA	0.0249199
Atypical NF-kappaB pathway	PID	14			SRC, BCL3, RELA, IKBKB	0.0078194
Aurora B signaling	PID	43	RHOA, PSMA3, NCL, NPM1	0.00675204
Axon guidance	Reactome	268	RAC1, SIAH2, EGFR, CSNK2A1, PFN2, CREB1, CSNK2B, CDC42, HSP90AB1, HSP90AA1, PTK2, EZR, RHOA, ITGB1	0.00997095	RAC1, HRAS, EGFR, YWHAB, CSNK2B, CDC42, SRC, ERBB2, MYL6, ROCK2, FYN, FGFR1, DNM2, COL4A2, ABL1, GRB2, RPS6KA2, RRAS, TLN1, MAPK3, EZR, RHOA, SIAH1, MYH9, MSN	1.14284689704E-4
B cell receptor signaling	INOH	101			PSMB3, HRAS, FYN, GRB2, PSMD4, PSMB1, TMEM189-UBE2V1, IKBKB, MAPK3, RELA, SRC	0.00977717
B Cell Receptor Signaling Pathway	Wikipathways	93	CDC42, CREB1, RAC1, MYC, JUN, RELA, SHC1, MAP3K7	0.00310478	PDPK1, PRKCD, CDC42, CRK, HRAS, IKBKB, RAC1, GRB2, JUN, BCL6, AKT1, RELA, SHC1, FYN	6.19681487217E-5
BARD1 signaling events	PID	31	PRKDC, RBBP8, UBE2D3, PCNA, NPM1	0.0118685
Base Excision Repair	Wikipathways	14	PCNA, TDG, APEX1	0.01473
basic mechanisms of sumoylation	PID	6	SUMO2, UBE2I, UBA2, SUMO1	0.00675204
BCR	NetPath	132	JUN, RB1, PTK2, SHC1, CREB1, RELA, MAP3K7, RPS6, CTNNB1, HNRNPK	7.93104235122E-4	JUN, BCL6, AKT1, FYN, SHC1, PRKCD, NEDD9, HCK, FOS, CRK, RELA, CD81, MAPK3, STAT3, GRB2, IKBKB, CDK4, PDPK1, JUNB	9.46995899236E-6
bcr signaling pathway	PID	32	JUN, CSNK2A1, RAC1, SHC1	0.0118685	JUN, FOS, HRAS, MAPK3, GRB2, RAC1, SHC1	1.17832767738E-4
BCR signaling pathway	PID	70	JUN, SHC1, CALM2, CALM1, CALM3, RAC1, RELA, MAP3K7, CSNK2A1, PTEN	1.7129918273E-5	AKT1, JUN, FOS, PDPK1, SHC1, CALM2, MAPK3, CALM1, GRB2, CALM3, RAC1, IKBKB, RELA, HRAS	3.9216871727E-7
bioactive peptide induced signaling pathway	PID	33			GNA11, STAT5B, HRAS, MAPK3, FYN, GRB2, SHC1, STAT3	9.92409925423E-5
C-MYB transcription factor network	PID	85			UBE2I, CCND1, CREBBP, CD4, TRIM28, CEBPA, CEBPB, HRAS, CDKN1A	0.0038508
Ca-dependent events	Reactome	30	CALM2, CALM1, PRKAR1A, CALM3, CREB1	8.12096613293E-4
cadmium induces dna synthesis and proliferation in macrophages	PID	16			HRAS, MAPK3, JUN, RELA, FOS	0.00510198
Calcineurin-regulated NFAT-dependent transcription in lymphocytes	PID	50			CALM1, JUN, FOS, CDK4, PTPN1, JUNB, CALM3, CALM2	2.43323451392E-4
Calcium Regulation in the Cardiac Cell	Wikipathways	149			PRKCD, CALR, PRKCZ, YWHAB, GNAI2, GNA11, SFN, CALM3, CALM1, CALM2	0.0144869
calcium signaling by hbx of hepatitis b virus	PID	16	SHC1, JUN, CSNK2A1, CREB1	0.0118685	SHC1, SRC, HRAS, MAPK3, JUN, FOS, GRB2	2.92217003438E-5
Calcium signaling in the CD4+ TCR pathway	PID	29	CALM1, JUN, CALM3, CALM2	0.0178903	CALM1, JUN, FOS, CALM3, JUNB, CALM2	0.00554462
Calmodulin induced events	PID	5	CALM2, CALM1, PRKAR1A, CALM3, CREB1	2.45846377435E-4	CALM1, CALM3, CALM2	0.00977717
CaM pathway	PID	3	CALM2, CALM1, PRKAR1A, CALM3, CREB1	2.45846377435E-4	CALM2, CALM3, CALM1	0.00977717
Cam-PDE 1 activation	Reactome	6	CALM1, CALM2, CALM3	0.00579279	CALM1, CALM2, CALM3	0.00977717
CaMK IV-mediated phosphorylation of CREB	PID	5	CALM2, CALM1, CALM3, CREB1	0.00106705	CALM2, CALM1, CALM3	0.00977717
carm1 and regulation of the estrogen receptor	PID	12			GTF2F1, CREBBP, POLR2A	0.00977717
cbl mediated ligand-induced downregulation of egf receptors pathway	PID	8			SRC, EGFR, GRB2	0.00977717
CD28 co-stimulation	Reactome	32	TRIB3, CDC42, RAC1	0.0249199	AKT1, PDPK1, CDC42, FYN, GRB2, RAC1, SRC	1.17832767738E-4
CD28 dependent Vav1 pathway	PID	8			FYN, RAC1, GRB2, CDC42	0.00243689
CD4 T cell receptor signaling	INOH	135			AKT1, PSMB3, JUN, CALM2, HRAS, FYN, CALM3, CD4, CALM1, FOS, RAC1, PSMD4, PSMB1, TMEM189-UBE2V1, GRB2, IKBKB, PDPK1, MAPK3, RELA	6.0405291234E-5
CD4 T cell receptor signaling-JNK cascade	INOH	59	CALM2, CALM3, RAC1, CALM1, JUN	0.00791876	CALM2, MAPK3, FOS, CALM3, RAC1, CD4, CALM1, JUN	0.00950309
CD40/CD40L signaling	PID	35	JUN, BCL2L1, RELA, MYC	0.00330436
CDC42 signaling events	PID	72			JUN, HRAS, ARHGDIA, PRKCZ, RAC1, SRC, BAIAP2, MAPK3, CDC42	0.0078194
CDO in myogenesis	Reactome	31	CTNNB1, CDC42, BNIP2	0.0249199
Cell cycle	Wikipathways	102	CDH1, CDKN1A, YWHAZ, PRKDC, YWHAQ, CDKN2A, PCNA, HDAC2, HDAC1, RB1, HDAC3	2.45846377435E-4	ABL1, CDC25B, CDKN1A, YWHAB, ARF1, CDK4	0.00294347
cell cycle: g1/s check point	PID	26	RB1, CDKN1A, HDAC1, CDKN2A	0.00675204	CCND1, ABL1, CDKN1A, CDK4	0.0078194
Cell death signalling via NRAGE, NRIF and NADE	Reactome	66	APH1A, AATF, PSENEN, RAC1, PSEN1	0.0118685
Cell surface interactions at the vascular wall	Reactome	99			HRAS, FYN, ITGB2, SHC1, ITGAM, PECAM1, SRC, CAV1, FN1, GRB2	0.0180564
cell to cell adhesion signaling	PID	9			SRC, PXN, PECAM1	0.00977717
Cellular roles of Anthrax toxin	PID	22			CALM1, CALM2, MAPK3, CALM3	0.0144869
Ceramide signaling pathway	PID	48			AKT1, RELA, TNFRSF1A, MAPK3, PRKCZ, FADD, PRKRA, PRKCD	0.00294347
ceramide signaling pathway	PID	33			TNFRSF1A, MAPK3, RELA, IKBKB, FADD	0.0144869
chaperones modulate interferon signaling pathway	PID	15			HSPA1A, RELA, HSPA1B, IKBKB	0.0078194
chromatin remodeling by hswi/snf atp-dependent complexes	PID	16			GTF2F1, SMARCA4, ACTB, POLR2A, SMARCC2	0.00207047
Class I MHC mediated antigen processing & presentation	Reactome	218			B2M, UBE2E3, UBE2D2, PJA1, CALR, UBA1, HLA-A, UBE2D4, HLA-B, UBE2Z, STUB1, PDIA3, KEAP1, ZBTB16, SEC61B, TMEM189-UBE2V1	0.0146385
Class I PI3K signaling events	PID	45			RHOA, HCK, SRC, HRAS, FYN, ARF1, PDPK1, RAC1	0.00294347
Class I PI3K signaling events mediated by Akt	PID	36	PRKDC, YWHAQ, HSP90AA1, BCL2L1, CDKN1A, YWHAZ	0.00238876	PDPK1, AKT1, SRC, BCL2L1, CDKN1A, YWHAB, SFN	0.00181178
Coregulation of Androgen receptor activity	PID	66	PRKDC, CTNNB1, UBE2I, HNRNPA1, CDKN2A, PRDX1	0.0249199
corticosteroids and cardioprotection	PID	27	ANXA1, HSP90AA1, RELA, CAV1	0.00675204
Costimulation by the CD28 family	Reactome	84			CD4, CDC42, AKT1, RAC1, PDPK1, FYN, GRB2, SRC	0.0149247
CREB phosphorylation through the activation of CaMKII	Reactome	17	CALM1, CALM2, CALM3, CREB1	0.00106705	CALM1, CALM2, CALM3	0.00977717
CREB phosphorylation through the activation of CaMKK	PID	6	CALM1, CALM2, CALM3, CREB1	0.00106705	CALM1, CALM2, CALM3	0.00977717
CREB phosphorylation through the activation of Ras	Reactome	29	CALM2, CALM1, CALM3, CREB1	0.0178903	CALM2, HRAS, CALM1, CALM3, PDPK1, RPS6KA2, RRAS	1.17832767738E-4
ctcf: first multivalent nuclear factor	PID	23	PTEN, MYC, CDKN2A	0.0249199
CTLA4 inhibitory signaling	Reactome	23			AKT1, PDPK1, SRC, FYN	0.0144869
CXCR3-mediated signaling events	PID	38			AKT1, PDPK1, GNAI2, SRC, HRAS, MAPK3	0.00294347
CXCR4-mediated signaling events	PID	89	RAC1, PTEN, CDC42, GNB2L1, RHOA, PTK2, PXN	0.0198254	AKT1, FYN, CD4, HCK, SRC, PRKCZ, RAC1, CRK, CDC42, HGS, PDPK1, GNAI2, GNB2L1, STAT5B, RHOA, PXN, STAT3	8.31515039956E-6
Cyclin E associated events during G1/S transition	PID	13	MYC, RB1, CDKN1A	0.0249199
cystic fibrosis transmembrane conductance regulator (cftr) and beta 2 adrenergic receptor (b2ar) pathway	PID	22	PRKAR1A, EZR, SLC9A3R1	0.0249199
Cytokine Signaling in Immune system	Reactome	186			IRAK1, HRAS, FYN, SHC1, GRB2, PTPN1, YWHAB, PRKCD, HCK, MYD88, CRK, TMEM189-UBE2V1, STAT3, IKBKB, SQSTM1, STAT5B, MAPK3, RELA, TOLLIP	4.35546507069E-5
Cytosolic tRNA aminoacylation	PID	24	DARS, RARS, AIMP1, IARS, EPRS, KARS, AIMP2	0.0134626
DAG and IP3 signaling	Reactome	33	CALM2, CALM1, PRKAR1A, CALM3, CREB1	8.12096613293E-4
DARPP-32 events	PID	10	CALM1, CALM2, PRKAR1A, CALM3, PPP1CA, PPP2R1A	8.31366847649E-4	CALM1, PPP1CA, CALM2, CALM3	0.00243689
DCC mediated attractive signaling	Reactome	16	RAC1, PTK2, CDC42	0.01473	SRC, FYN, RAC1, CDC42	0.0078194
Destabilization of mRNA by AUF1 (hnRNP D0)	Reactome	7			HSPA1A, HSPB1, HNRNPD, HSPA1B	0.0078194
Developmental Biology	Reactome	363	SIAH2, CSNK2A1, CTNNB1, CREB1, CSNK2B, HSP90AB1, HDAC3, RHOA, HSP90AA1, CDC42, PFN2, BNIP2, RAC1, PTK2, ITGB1, EGFR, EZR	0.00396549	AKT1, SRC, DNM2, TLN1, MSN, MAPK3, FGFR1, HRAS, FYN, SIAH1, CSNK2B, RXRA, RRAS, RHOA, NCOR2, CDC42, YWHAB, MYL6, RAC1, ABL1, MYH9, CREBBP, ROCK2, EGFR, ERBB2, COL4A2, GRB2, RPS6KA2, EZR	6.19681487217E-5
Direct p53 effectors	PID	144	JUN, RB1, EGFR, EPHA2, BCL2L1, TAF9, FAS, PTEN, CAV1, CEBPZ, CSE1L, PCNA, CDKN1A, HDAC2	0.00137298	JUN, BCL6, EGFR, BCL2L1, HSPA1A, VDR, SMARCA4, TSC2, SFN, HSPA1B, CAV1, PRKAB1, MCL1, CREBBP, CDKN1A	0.00175119
Disease	Reactome	395	TAF9, PXN, PTEN, RCC1, HSP90AA1, CALM2, CDC42, CREB1, PRKAR1A, RAC1, NCBP1, SSRP1, CDKN1A, TCEB1, TRIB3, EGFR, CALM3, SHC1, CALM1, KPNB1, NPM1	0.00206997	AKT1, GTF2F1, SRC, GRB2, TAF11, MAPK3, PXN, POLR2A, HRAS, FYN, YWHAB, ARF1, CD4, HCK, CALR, HLA-A, POLR2G, CALM2, CDC42, PRKCD, RAC1, PABPN1, COBRA1, CDKN1A, RARA, EGFR, XRCC6, CALM3, SHC1, B2M, CALM1, POLR2C, TSC2, HGS, PDPK1, POLR2E, CDK9	8.96311848626E-8
DNA damage response	Wikipathways	67			CCND1, ABL1, CDK4, SFN, RPA2, CDKN1A	0.00920594
DNA damage response (only ATM dependent)	Wikipathways	91	MYC, CDC42, CTNNB1, HMGB1, RHOA, PLAU, RAC1, MAP3K7, JUN, CDKN1A, CDKN2A, PTEN, SCP2, SHC1	3.72675684591E-6	ABL1, CDC42, ERBB2, CCND1, AKT1, DVL1, RHOA, RAC1, GRB2, JUN, CDKN1A, BCL6, AXIN1, SHC1	2.13282763694E-6
DNA Repair	Reactome	114			POLR2A, RPA2, XRCC6, POLR2C, VCP, POLR2E, POLR2G	0.0196222
downregulated of mta-3 in er-negative breast tumors	PID	21	HSPB1, CDH1, HDAC1, GAPDH	0.0249199
Downstream signal transduction	Reactome	97	TRIB3, CALM2, PRKAR1A, CALM3, CREB1, CALM1, PTEN, CDKN1A	0.00658209	CALM2, AKT1, HRAS, YWHAB, CALM3, PRKCD, CALM1, SRC, TSC2, CRK, GRB2, STAT6, PDPK1, STAT5B, MAPK3, CDKN1A, STAT3	8.31515039956E-6
Downstream Signaling Events Of B Cell Receptor (BCR)	Reactome	51	TRIB3, RELA, CDKN1A, MAP3K7, CREB1, PTEN	0.00545243	AKT1, PDPK1, RELA, HRAS, TSC2, CDKN1A, IKBKB	0.00789351
Downstream signaling in na&#xef;ve CD8+ T cells	PID	68	CALM2, JUN, CALM3, CALM1	0.0249199	CALM2, JUN, HRAS, MAPK3, HLA-A, FOS, CALM3, CALM1, JUNB, B2M	8.31515039956E-6
Downstream signaling of activated FGFR	Reactome	103	TRIB3, CALM2, PRKAR1A, CREB1, CALM3, SHC1, CALM1, PTEN, CDKN1A	3.76258877154E-4	CALM2, AKT1, HRAS, CALM3, SHC1, YWHAB, PRKCD, FGFR1, CALM1, TSC2, GRB2, PDPK1, MAPK3, CDKN1A	3.9600363482E-5
Downstream TCR signaling	PID	29			PDPK1, RELA, IKBKB, CD4, TMEM189-UBE2V1	0.00510198
E-cadherin signaling in keratinocytes	PID	21	RHOA, CTNNB1, CDH1, EGFR, RAC1	0.00791876	RHOA, SRC, FYN, JUP, EGFR, RAC1, AKT1	0.00181178
E-cadherin signaling in the nascent adherens junction	PID	39			AKT1, CCND1, RHOA, SRC, CDC42, JUP, CRK, RAC1	0.00476295
E2F transcription factor network	PID	77	HDAC1, RB1, CDKN2A, RBBP8, MYC, PLAU, CDKN1A	0.00244653	CEBPA, MCL1, TRIM28, CREBBP, YY1, CDKN1A	0.0129799
EGF	INOH	28	JUN, YWHAQ, EGFR, YWHAZ, SHC1	0.0163621	JUN, HRAS, EGFR, GRB2, SHC1, YWHAB, SFN, MAPK3	3.34260462088E-5
EGF receptor (ErbB1) signaling pathway	PID	34			TLN1, SRC, HRAS, MAPK3, EGFR, GRB2, SHC1, PTPN1, STAT3	1.52939956108E-4
egf signaling pathway	PID	20			SHC1, HRAS, STAT3, GRB2, EGFR	5.12005256097E-4
EGF-EGFR Signaling Pathway	Wikipathways	141	JUN, CDC42, EGFR, STAMBP, CREB1, PTK2, CAV1, IQGAP1, PCNA, PTEN, RAC1, SHC1	0.00137298	PDPK1, JUN, ABL1, PRKCD, RALGDS, CDC42, EGFR, PRKCZ, ERBB2, HGS, CRK, FOS, STAT3, STAT5B, CAV1, GRB2, JUND, RPS6KA2, AKT1, RAC1, SHC1	1.09283929033E-7
EGFR interacts with phospholipase C-gamma	Reactome	35	CALM2, CALM1, EGFR, PRKAR1A, CALM3, CREB1	1.81951399867E-4	CALM2, CALM1, EGFR, CALM3, PRKCD	0.0144869
EGFR-dependent Endothelin signaling events	PID	9			EDNRA, SHC1, HRAS, EGFR, GRB2	0.00207047
EGFR1	NetPath	462	SDC1, PDLIM4, TRIP6, IQGAP1, FLNB, PXN, ACTB, TOLLIP, HDAC1, TRIM29, EPHA2, PTEN, ANXA2, RHOA, RELA, RPS2, RPLP0, JUN, CALM2, CDC42, CREB1, PRKAR1A, RAC1, CAV1, ITGA3, ANXA1, HNRNPA1, PTK2, EEF1A1, MYC, ITGB1, EGFR, CALM3, SHC1, CALM1, STAMBP, CDH1, YWHAZ, DDX3X	1.03045864159E-5	AKT1, NEDD9, SRC, PRKCZ, CTBP1, TRIP6, GRB2, TLN1, MAPK3, PXN, ACTB, TOLLIP, HRAS, FYN, CEBPB, PRKCD, FOS, CRK, ELF3, STAT5B, RHOA, PTPRF, VIM, RELA, RPS2, STAT3, RPLP0, JUN, CALM2, RALGDS, CDC42, PTPN1, RAC1, CAV1, ABL1, JUND, BAIAP2, MYH9, EGFR, JUP, CALM3, SHC1, CALM1, ATP1A1, ERBB2, PDCD6IP, CEBPA, HGS, VCL, PDPK1, RPS6KA2, SDC4	3.60555633563E-8
Elongation arrest and recovery	PID	32			COBRA1, POLR2A, POLR2E, CDK9, POLR2C, GTF2F1, POLR2G	0.0105608
Endogenous TLR signaling	PID	26			IRAK1, RHOA, IKBKB, MYD88	0.0144869
Endothelin	Wikipathways	35	GNA15, CALM3, CALM1, CALM2	0.0178903
Endothelins	PID	65	JUN, RHOA, CDC42, RAC1, GNA15	0.0219199	EDNRA, JUN, AKT1, GNA11, RHOA, SRC, HRAS, MAPK3, CDC42, GNAI2, FOS, RAC1, CRK, PRKCD, EDNRB	8.41637705443E-6
Energy dependent regulation of mTOR by LKB1-AMPK	Reactome	18			RHEB, TSC2, PRKAB1	0.00977717
eNOS activation	PID	9	CALM1, HSP90AA1, CAV1, CALM2, CALM3, LYPLA1	5.14045483035E-5	AKT1, CALM1, CAV1, CALM2, CALM3	5.12005256097E-4
eNOS activation and regulation	Reactome	20	CALM1, HSP90AA1, CAV1, CALM2, CALM3, LYPLA1	1.81951399867E-4	AKT1, CALM1, CAV1, DNM2, CALM2, CALM3	0.00294347
EPHA forward signaling	PID	34			RHOA, HCK, SRC, FYN, CRK	0.00207047
EPHA2 forward signaling	PID	18	RHOA, SHC1, PTK2, EPHA2, RAC1	8.12096613293E-4	RHOA, SHC1, SRC, GRB2, RAC1	0.00510198
EPHB forward signaling	PID	41			SRC, HRAS, MAPK3, CDC42, GRB2, RAC1, SHC1, PXN, CRK, RRAS	4.69482351643E-5
EPO Receptor Signaling	Wikipathways	26			STAT5B, GRB2, AKT1, SRC, MAPK3, STAT3, SHC1	0.00307416
EPO signaling	INOH	184			AKT1, IRAK1, KDR, EGFR, PRKCD, FGFR1, SRC, PRKCZ, FYN, STAT3, IKBKB, CDK4, STAT5B, PRKAB1, PDPK1, MAPK3, RPS6KA2, CDK9	2.53062512282E-5
EPO signaling pathway	PID	34			STAT5B, HRAS, GRB2, BCL2L1, SHC1	0.00954441
epo signaling pathway	PID	11			SHC1, HRAS, STAT5B, GRB2	0.0078194
ErbB signaling pathway	Wikipathways	54			ABL1, GRB2, CRK, CCND1, EGFR, HRAS, JUN, SRC, CDKN1A, ERBB2	9.92409925423E-5
ErbB1 downstream signaling	PID	108	JUN, CALM2, CDC42, EGFR, BCL2L1, CALM3, CREB1, CALM1, YWHAQ, RAC1, PPP2R1A, RPS6, IQGAP1, YWHAZ	3.28233028627E-4	AKT1, JUN, CALM2, HRAS, RALGDS, CDC42, EGFR, BCL2L1, YWHAB, CALM3, SMAD1, PRKCD, CALM1, SRC, FOS, PRKCZ, RAC1, SFN, STAT3, GRB2, PDPK1, BAIAP2, MAPK3	3.60555633563E-8
ErbB2/ErbB3 signaling events	PID	42			AKT1, SHC1, SRC, HRAS, MAPK3, CDC42, ERBB2, FOS, RAC1, JUN, GRB2, STAT3	5.65625954397E-7
ErbB4 signaling events	PID	31			STAT5B, MAPK3, FYN, GRB2, ERBB2, SHC1	0.00144669
erk and pi-3 kinase are necessary for collagen binding in corneal epithelia	PID	32			TLN1, RHOA, SRC, MAPK3, PXN, VCL, CAPN1	0.00789351
erk1/erk2 mapk signaling pathway	PID	22			TERT, SRC, HRAS, MAPK3, GRB2, SHC1, STAT3	0.00181178
erythropoietin mediated neuroprotection through nf-kb	PID	13	JUN, RELA, HIF1A, COPS5, CDKN1A, CREB1	5.14045483035E-5
Eukaryotic Translation Elongation	PID	7	EEF1A1, EEF1B2, EEF1D, EEF1G	0.00106705
FAS (CD95) signaling pathway	PID	35			AKT1, PDPK1, SRC, IKBKB, EZR, FADD	5.10480405482E-4
FAS pathway and Stress induction of HSP regulation	Wikipathways	38	LMNA, FAS, RB1, MAP3K7, JUN, HSPB1, PRKDC	0.00106705
fas signaling pathway (cd95)	PID	20	RB1, FAS, PRKDC, MAP3K7	0.0118685
fc epsilon receptor i signaling in mast cells	PID	29			JUN, HRAS, MAPK3, GRB2, FOS, SHC1	0.00144669
Fc-epsilon receptor I signaling in mast cells	PID	64	PTK2, JUN, RELA, PXN, SHC1	0.0118685	AKT1, JUN, HRAS, FYN, RELA, PXN, FOS, SHC1, GRB2, IKBKB, MAPK3	1.86512042959E-4
FGF	INOH	67			FGFR1, MAPK3, GRB2, YWHAB, SFN, HRAS, PRKCD	0.0105608
FGF signaling pathway	PID	51			FGFR1, SRC, STAT5B, AKT1, GRB2, FOS, JUN, SHC1, PDPK1, MAPK3	5.3353335503E-4
Focal Adhesion	Wikipathways	184	PTK2, PXN, CDC42, FLNA, ITGA3, RHOA, RAC1, ACTB, CAV1, JUN, ITGB1, PTEN, FN1, SHC1, EGFR	0.00244757	PDPK1, ROCK2, VWF, PXN, KDR, CRK, CDC42, SRC, ERBB2, CAPN1, CCND1, AKT1, RHOA, RAC1, ILK, ACTB, MYL6, TLN1, CAV1, GRB2, VCL, JUN, ITGB2, ITGAM, ACTG1, HCK, COL4A2, FN1, SHC1, EGFR, FYN	3.9216871727E-7
Formation of HIV-1 elongation complex containing HIV-1 Tat	PID	43			POLR2A, POLR2E, CDK9, POLR2C, GTF2F1, COBRA1, POLR2G	0.0105608
Formation of HIV-1 elongation complex in the absence of HIV-1 Tat	PID	44			POLR2A, POLR2E, CDK9, POLR2C, GTF2F1, COBRA1, POLR2G	0.0105608
Formation of RNA Pol II elongation complex	PID	44			POLR2A, POLR2E, CDK9, POLR2C, GTF2F1, COBRA1, POLR2G	0.0105608
Formation of RNA Pol II elongation complex	Reactome	45			COBRA1, POLR2A, POLR2E, CDK9, POLR2C, GTF2F1, POLR2G	0.0144869
Formation of the Early Elongation Complex	PID	32			POLR2A, POLR2E, POLR2C, GTF2F1, COBRA1, POLR2G	0.0129799
Formation of the HIV-1 Early Elongation Complex	PID	32			POLR2A, POLR2E, POLR2C, GTF2F1, COBRA1, POLR2G	0.0129799
FOXM1 transcription factor network	PID	42			CCND1, CREBBP, CDC25B, HSPA1A, CDK4, FOS, HSPA1B	0.00524317
FoxO family signaling	PID	50			CREBBP, BCL6, AKT1, IKBKB, YWHAB, SFN	0.0129799
Frs2-mediated activation	Reactome	18			YWHAB, HRAS, MAPK3, CRK	0.0078194
FRS2-mediated cascade	Reactome	39			FGFR1, MAPK3, HRAS, GRB2, YWHAB	0.00510198
FSH signaling pathway	Wikipathways	27			TSC2, RHEB, AKT1, SRC, MAPK3	0.00510198
G Protein Signaling Pathways	Wikipathways	92			PRKCD, PRKCZ, GNA11, AKAP2, RHOA, HRAS, GNAI2, CALM1, RRAS	0.0149247
G-protein mediated events	Reactome	46	CALM1, CALM2, PRKAR1A, CALM3, CREB1	0.00791876
G1 to S cell cycle control	Wikipathways	68	PCNA, CREB3, RB1, MYC, CDKN1A, RPA3, CDKN2A, CREB1	8.31366847649E-4	CCND1, CREB3, CDK4, RPA2, CDKN1A	0.00954441
G13 Signaling Pathway	Wikipathways	37	IQGAP1, CDC42, RHOA, CALM1, RAC1	0.00791876	ROCK2, CDC42, RHOA, CALM1, RAC1	0.00954441
Gab1 signalosome	PID	12			SRC, GRB2, EGFR, PXN	0.00243689
GAB1 signalosome	Reactome	40	TRIB3, EGFR, PXN, CDKN1A, CREB1, PTEN	8.31366847649E-4	AKT1, PDPK1, SRC, EGFR, PXN, CDKN1A, GRB2, TSC2	0.00101414
Gene Expression	Reactome	994	KARS, TAF9, RPS7, SNRPB, ANP32A, EEF1B2, EXOSC4, DHX9, RPL22, CLNS1A, HNRNPU, AIMP2, RPL36, RPS18, EEF1D, IARS, RPS6, RPS2, RPL15, RPLP0, RPLP1, RPS9, RPS3A, DARS, RPS3, SRRM1, HNRNPC, HNRNPA2B1, NCBP1, HNRNPA1, SSRP1, RARS, EEF1A1, AIMP1, HNRNPK, EXOSC8, TCEB1, RNPS1, EPRS, YBX1, RPS19, EEF1G, HSPB1, RPL6	0.0107543	AKT1, TRIM28, QARS, GTF2F1, EDC4, RPS14, UPF1, MAPK3, FAU, TAF11, CASC3, RPL28, AIMP2, RPL36, PRPF6, EEF1D, HSPA1A, SNRPA, RPS2, RPLP0, POLR2G, YWHAB, PRKCD, RXRA, VDR, CD2BP2, PABPN1, POLR2A, SF3B4, HSPA1B, RPS17, CREBBP, RPL18, RARA, RPL13, HNRNPM, RPL10, POLR2C, EEF1G, RPS8, HNRNPD, HSPB1, RPS13, POLR2E, SEC61B, CDK9, COBRA1	0.00509413
Glucocorticoid receptor regulatory network	PID	80	HSP90AA1, JUN, HDAC1, RELA, CREB1, SUMO2, HDAC2, CDKN1A	0.00310478	SMARCA4, JUN, SFN, CREBBP, AKT1, MAPK3, RELA, FOS, STAT5B, CDKN1A, SMARCC2	1.86512042959E-4
GMCSF-mediated signaling events	PID	38			STAT5B, SHC1, STAT3, HRAS, IKBKB, FOS, GRB2, MAPK3	2.43323451392E-4
GPVI-mediated activation cascade	Reactome	34	CDC42, RHOA, RAC1	0.0249199	AKT1, PDPK1, CDC42, RHOA, FYN, PRKCZ, RAC1	0.00524317
GRB2 events in EGFR signaling	Reactome	14			EGFR, HRAS, MAPK3, GRB2, YWHAB	0.00207047
GRB2 events in ERBB2 signaling	Reactome	23			HRAS, MAPK3, EGFR, GRB2, ERBB2, YWHAB	0.00144669
Grb2:SOS provides linkage to MAPK signaling for Intergrins	PID	8			SRC, GRB2, TLN1	0.00977717
GRB2:SOS provides linkage to MAPK signaling for Intergrins	Reactome	15			GRB2, VWF, FN1, TLN1, SRC	5.12005256097E-4
Hemostasis	Reactome	471	FN1, RHOA, HDAC1, VEGFA, CALM2, CDC42, RAC1, CD9, PRKAR1A, PPP2R1A, CAV1, PLAU, ITGA3, PTK2, ITGB1, FLNA, CALM3, SHC1, GNA15, CALM1, YWHAZ, HDAC2	0.00213485	AKT1, ITGAM, PECAM1, SRC, PRKCZ, FN1, GRB2, ITGB2, TLN1, MAPK3, A2M, RHOA, GNA11, HRAS, FYN, LAMP2, CRK, GATA2, VWF, CALM2, CDC42, PTPN1, PRKCD, RAC1, CD9, CAV1, ABL1, CALM3, SHC1, CALM1, CLU, VCL, PDPK1, GNAI2	3.02149891947E-4
HGF	INOH	36			SRC, HRAS, GRB2, RAC1, SHC1, CRK, MAPK3	3.61350243226E-4
HIF-1-alpha transcription factor network	PID	66	JUN, COPS5, CREB1, NPM1, HIF1A, NT5E, BHLHE40, VEGFA	0.00540061	JUN, ITGB2, MCL1, AKT1, CREBBP, PFKL, GATA2, HMOX1, FOS, TERT, BHLHE40	0.00181246
HIV Infection	Reactome	161			RARA, POLR2A, FYN, XRCC6, ARF1, COBRA1, CD4, POLR2C, GTF2F1, B2M, HCK, RAC1, HLA-A, TAF11, POLR2E, CDK9, POLR2G	1.69598855673E-4
HIV Life Cycle	Reactome	113			POLR2A, XRCC6, CD4, POLR2C, GTF2F1, TAF11, POLR2E, CDK9, COBRA1, POLR2G	0.00603738
HIV-1 elongation arrest and recovery	PID	32			COBRA1, POLR2A, POLR2E, CDK9, POLR2C, GTF2F1, POLR2G	0.0105608
hiv-1 nef: negative effector of fas and tnf	PID	54	FAS, RB1, PRKDC, LMNA, PTK2, RELA, PSEN1	3.94874748464E-4
HIV-1 Transcription Elongation	PID	32			POLR2A, POLR2E, POLR2C, GTF2F1, COBRA1, POLR2G	0.0129799
HIV-1 Transcription Initiation	PID	40			POLR2A, TAF11, POLR2E, POLR2C, GTF2F1, POLR2G	0.0179633
Host Interactions of HIV factors	Reactome	94			RARA, FYN, ARF1, CD4, B2M, HCK, RAC1, HLA-A, CDK9	0.0038508
human cytomegalovirus and map kinase pathways	PID	16	RB1, RELA, CREB1	0.0249199	MAPK3, RELA, PDPK1, AKT1	0.0078194
hypoxia and p53 in the cardiovascular system	PID	22			AKT1, HSPA1A, CDKN1A, HSPA1B	0.0144869
hypoxia-inducible factor in the cardivascular system	PID	16	JUN, HSP90AA1, HIF1A, VEGFA, COPS5, CREB1	0.00137034
Hypoxic and oxygen homeostasis regulation of HIF-1-alpha	PID	20	HSP90AA1, HIF1A, CDKN2A, GNB2L1, COPS5, TCEB1	8.31366847649E-4
IFN-gamma pathway	PID	45			AKT1, CALM1, CALM2, CREBBP, CALM3, CEBPB, PRKCD, MAPK3	0.0018215
IGF signaling	INOH	36			AKT1, PDPK1, HRAS, MAPK3, GRB2, SHC1	0.00920594
igf-1 signaling pathway	PID	22			JUN, HRAS, MAPK3, GRB2, FOS, SHC1	5.10480405482E-4
IGF1 pathway	PID	32	PTK2, YWHAZ, SHC1, PXN, GNB2L1	0.0118685	AKT1, PDPK1, HRAS, GRB2, PRKCZ, SHC1, PXN, PTPN1, CRK, PRKCD, GNB2L1	1.44565862173E-5
il 2 signaling pathway	PID	15			SHC1, HRAS, STAT5B, GRB2	0.00243689
il 3 signaling pathway	PID	12			SHC1, HRAS, FOS, STAT5B, GRB2	0.00510198
il 6 signaling pathway	PID	15			GRB2, SHC1, HRAS, CEBPB, STAT3	5.12005256097E-4
IL-1 JNK	INOH	62			PSMB3, IRAK1, JUN, MYD88, PSMB1, PSMD4, TOLLIP, TMEM189-UBE2V1	0.0196632
IL-1 NFkB	INOH	64			JUN, PSMB3, PSMD4, TOLLIP, MYD88, IKBKB, IRAK1, RELA, PSMB1, TMEM189-UBE2V1	0.00603738
IL-1 signaling pathway	Wikipathways	51	TOLLIP, JUN, IL1RAP, MAP3K7, RELA	0.0219199	TOLLIP, IRAK1, MYD88, JUN, IKBKB, AKT1, MAPK3, PRKCZ, SQSTM1, RELA	9.92409925423E-5	filter
il-2 receptor beta chain in t cell activation	PID	53	FAS, RB1, SHC1, BCL2L1, PCNA	0.0258974	AKT1, PDPK1, STAT5B, CCND1, SHC1, HRAS, MAPK3, GRB2, FOS, BCL2L1	9.92409925423E-5	filter
IL-2 Signaling pathway	Wikipathways	42			GRB2, AKT1, HRAS, JUN, MAPK3, STAT3, STAT5B, SHC1, FOS, FYN	9.92409925423E-5
IL-3 Signaling Pathway	Wikipathways	45	YWHAQ, SHC1, BCL2L1, JUN	0.0249199	AKT1, GRB2, SHC1, BCL2L1, HRAS, JUN, SRC, HCK, MAPK3, STAT5B, STAT3, FOS, FYN	1.4091984634E-6	filter
IL-4 signaling pathway	Wikipathways	53			NFIL3, CEBPA, CEBPB, IKBKB, GRB2, AKT1, STAT6, MAPK3, STAT3, STAT5B, SHC1, FOS, RELA	3.97790018897E-5
IL-5 signaling pathway	Wikipathways	40	RPS6, JUN, SHC1, MYC	0.0249199	GRB2, AKT1, JUN, MAPK3, STAT3, STAT5B, SHC1, FOS	5.12005256097E-4	filter
IL-6 signaling pathway	Wikipathways	42			PRKCD, GRB2, A2M, BCL2L1, AKT1, JUNB, HCK, CREBBP, MAPK3, STAT3, SHC1, RAC1	9.22018027306E-6
IL-7	NetPath	28			AKT1, STAT5B, STAT3, FYN, SHC1, MAPK3	0.00920594
il-7 signal transduction	PID	16			FYN, STAT5B, CREBBP	0.00977717
IL-7 signaling	INOH	184			AKT1, IRAK1, KDR, EGFR, PRKCD, FGFR1, SRC, PRKCZ, FYN, IKBKB, CDK4, STAT5B, PRKAB1, PDPK1, MAPK3, RPS6KA2, CDK9	6.19681487217E-5
IL-7 signaling pathway	Wikipathways	25			CCND1, BCL2L1, AKT1, MAPK3, STAT3, STAT5B, FYN	1.17832767738E-4
IL-9 signaling pathway	Wikipathways	17			CDK9, MAPK3, GRB2, STAT3, STAT5B	0.00207047
IL1	NetPath	56	JUN, RB1, RELA, MAP3K7, TOLLIP, IL1RAP	0.0171664	SQSTM1, AKT1, JUN, MAPK3, MYD88, RELA, IKBKB, IRAK1, TOLLIP, TMEM189-UBE2V1	4.69482351643E-5	filter
IL1-mediated signaling events	PID	38	JUN, RELA, MAP3K7, TOLLIP, IL1RAP	0.0258974	SQSTM1, IRAK1, JUN, MYD88, RELA, IKBKB, TOLLIP, PRKCZ, TMEM189-UBE2V1	2.76451576682E-5	filter
IL12-mediated signaling events	PID	64			HLA-A, FOS, RELA, CD4, STAT3, STAT6, B2M	0.0144869
IL17 signaling pathway	Wikipathways	31			CEBPB, AKT1, IKBKB, MAPK3, STAT3, RELA	0.00144669
IL2	NetPath	78	CREB1, JUN, RPS6, RELA, HSP90AA1, YBX1, SHC1	0.00640549	AKT1, JUN, RELA, CRK, MAPK3, FYN, STAT3, GRB2, SHC1, TERT, PRKCZ, STAT5B	2.98134142131E-4	filter
IL2 signaling events mediated by PI3K	PID	39	CALM1, RPS6, CALM2, HSP90AA1, RELA, BCL2L1, CALM3, RAC1, SHC1, MYC	1.9765963853E-6	AKT1, CALM1, TERT, CALM2, RELA, GRB2, BCL2L1, CALM3, RAC1, SHC1, PRKCZ	2.21408636791E-6	filter
IL2 signaling events mediated by STAT5	PID	32	BCL2L1, SHC1, MYC	0.0249199	STAT5B, GRB2, BCL2L1, SHC1	0.0144869	filter
IL2-mediated signaling events	PID	56			JUN, STAT5B, STAT3, HRAS, FYN, GRB2, MAPK3, FOS, RHOA, SHC1	9.33780882998E-4
IL3	NetPath	52			AKT1, STAT5B, HRAS, MAPK3, GRB2, YWHAB, SHC1, CRK, GNB2L1	0.00174134
IL3-mediated signaling events	PID	29	HDAC1, SHC1, BCL2L1, YWHAZ	0.0118685	SHC1, GRB2, BCL2L1, STAT5B, CEBPB	0.0144869	filter
IL4	NetPath	65			AKT1, CEBPA, STAT5B, CREBBP, MAPK3, GRB2, IKBKB, SHC1, STAT3, PRKCZ, STAT6, PRKCD, CEBPB	6.55346776519E-5
IL4-mediated signaling events	PID	66			STAT6, AKT1, BCL6, GRB2, BCL2L1, SHC1, STAT5B, CEBPB	0.00950309
IL5	NetPath	49	JUN, CTNNB1, YWHAZ, SHC1, GNB2L1	0.0163621	JUN, DNM2, HRAS, GRB2, SHC1, STAT3, STAT5B, HCK, GNB2L1, PRKCD	5.3353335503E-4	filter
IL6	NetPath	78	JUN, HDAC1, RB1, HSP90AA1, HSPB1, RAC1, SHC1, HNRNPA1, MAP3K7	2.45846377435E-4	AKT1, JUN, FOS, CREBBP, HCK, HRAS, FYN, HSPB1, ERBB2, RAC1, SHC1, GRB2, STAT3, STAT5B, CDK9, PRKCD, CEBPB, MAPK3	3.60555633563E-8	filter
IL6-mediated signaling events	PID	48	JUN, BCL2L1, RAC1, MYC	0.0249199	AKT1, JUN, MCL1, STAT3, HCK, GRB2, FOS, BCL2L1, RAC1, A2M, JUNB, PRKCD, CEBPB	7.31146350235E-6	filter
IL9	NetPath	13			STAT6, MAPK3, STAT5B, KAT5, STAT3	5.12005256097E-4
Immune System	Reactome	846	BCL2L1, SUMO1, MAP3K7, FLNB, HMGB1, TOLLIP, CREB1, IL1RAP, PTEN, UBA2, RELA, UBE2D3, JUN, CALM2, CDC42, TXN, RAC1, PPP2R1A, UBA1, CDKN1A, ITGB1, TCEB1, TRIB3, CALM3, SHC1, CALM1, STUB1, CDH1, HSP90AB1, YWHAZ	0.00137034	AKT1, BCL2L1, UBE2D2, TMEM189-UBE2V1, HLA-B, ITGB2, SQSTM1, MAPK3, TOLLIP, CALR, HRAS, GRB2, CD4, UBE2E3, UBE2Z, HCK, PJA1, FOS, CRK, HLA-A, STAT5B, PDIA3, RELA, SRC, KEAP1, JUN, CALM2, CDC42, PTPN1, YWHAB, PRKCD, MYD88, RAC1, FADD, FYN, UBA1, PDPK1, CREBBP, CDKN1A, IRAK1, CALM3, SHC1, B2M, CALM1, TSC2, CD81, STAT3, IKBKB, UBE2D4, STUB1, ZBTB16, SEC61B, RPS6KA2	2.40894913535E-6	filter
inactivation of gsk3 by akt causes accumulation of b-catenin in alveolar macrophages	PID	40	CTNNB1, RELA, CSNK2A1, TOLLIP	0.0249199	AKT1, IRAK1, PDPK1, CCND1, DVL1, MYD88, RELA, IKBKB, AXIN1, TOLLIP	9.92409925423E-5
Inflammasomes	Reactome	16	HSP90AB1, TXN, BCL2L1	0.01473
influence of ras and rho proteins on g1 to s transition	PID	29	RB1, RHOA, RELA, RAC1, CDKN1A	0.00545243	AKT1, PDPK1, CCND1, RHOA, HRAS, MAPK3, RELA, IKBKB, RAC1, CDKN1A, CDK4	2.21408636791E-6
Influenza Infection	Reactome	54			POLR2A, POLR2E, CALR, POLR2C, GTF2F1, PABPN1, POLR2G	0.0105608
Influenza Life Cycle	Reactome	49			POLR2A, POLR2E, CALR, POLR2C, GTF2F1, POLR2G	0.0129799
Influenza Viral RNA Transcription and Replication	Reactome	14			POLR2E, POLR2C, GTF2F1, POLR2G, POLR2A	0.0144869
inhibition of cellular proliferation by gleevec	PID	22			AKT1, JUN, STAT5B, HRAS, MAPK3, GRB2, FOS	1.17832767738E-4
insulin	INOH	79			PRKAB1, AKT1, RHEB, HRAS, GRB2, SHC1, PDPK1, TSC2, YWHAB, SFN, MAPK3	5.12005256097E-4
insulin Mam	INOH	83			AKT1, HRAS, MAPK3, RHEB, GRB2, SHC1, PDPK1, TSC2, YWHAB, SFN, PRKAB1	8.01556972599E-4
Insulin Pathway	PID	48			AKT1, PDPK1, HRAS, GRB2, TRIP10, PRKCZ, SHC1, PTPN1, CRK, CAV1	5.3353335503E-4
Insulin receptor signalling cascade	Reactome	90			HRAS, SHC1, YWHAB, FGFR1, RHEB, TSC2, CRK, GRB2, PRKAB1, PDPK1, MAPK3	3.28805753759E-4
Insulin Signaling	Wikipathways	160			PDPK1, PRKCD, RHEB, PRKCZ, MAPK3, ARF1, TSC2, CRK, HRAS, PTPN1, IKBKB, RAC1, GRB2, RAB4A, JUN, RPS6KA2, PTPRF, FOS, PFKL, AKT1, SHC1	3.95541581104E-5
insulin signaling pathway	PID	13			SHC1, HRAS, GRB2	0.00977717
Insulin-mediated glucose transport	PID	31	CALM1, CALM2, YWHAQ, CALM3, YWHAZ	0.0258974	AKT1, CALM1, CALM2, TRIP10, PRKCZ, CALM3, YWHAB, SFN	3.34260462088E-5
Integrated Breast Cancer Pathway	Wikipathways	152	CDC42, CTNNB1, CREB1, ANXA1, VEGFA, RAC1, MYC, JUN, HDAC1, PTEN, RB1, CDH1, EGFR	3.94874748464E-4	ABL1, RHEB, CDC25B, CDC42, CCND1, TSC2, CDK4, RAC1, FAU, FADD, JUN, GRN, PHB, SMAD1, SMARCA4, AKT1, EGFR, RRAS	1.10373058873E-5
Integrin	INOH	125	SDC1, SHC1, CDC42, RAC1, CAV1, FN1, ACTB, ITGA3, RHOA, PTK2, PXN, ITGB1	0.0011163	HRAS, FYN, SHC1, ITGAM, CDC42, SRC, RAC1, CRK, CAV1, FN1, ACTB, COL4A2, GRB2, VCL, ITGB2, TLN1, RHOA, MAPK3, PXN, SDC4	2.53062512282E-5
Integrin alphaIIb beta3 signaling	Reactome	27	PTK2, SHC1, FN1	0.0249199	AKT1, VWF, PDPK1, TLN1, SRC, GRB2, SHC1, PTPN1, CRK, FN1	4.19911282939E-7
Integrin alphaIIbbeta3 signaling	PID	9			SHC1, PTPN1, SRC, TLN1	0.00243689
Integrin cell surface interactions	Reactome	85			AKT1, VWF, PDPK1, COL4A2, TLN1, CRK, ITGAM, SRC, GRB2, SHC1, PTPN1, ITGB2, PECAM1, FN1	6.25275031125E-4
integrin signaling pathway	PID	34	CAV1, RHOA, PTK2, SHC1, PXN, ITGB1	0.0135851	TLN1, CAV1, RHOA, SRC, HRAS, FYN, GRB2, SHC1, PXN, VCL, LRPAP1, CAPN1	9.22018027306E-6
Integrin-linked kinase signaling	PID	46	HSP90AA1, JUN, CTNNB1, CDC42, PXN, RAC1, CREB1, IQGAP1, RUVBL1	2.45846377435E-4
Integrin-mediated cell adhesion	Wikipathways	99	PTK2, PXN, CDC42, ITGA3, RAC1, CAV1, ITGB1, SHC1	0.0249199	PDPK1, ROCK2, PXN, CRK, CDC42, SRC, CAPN1, HRAS, RAC1, ILK, TLN1, CAV1, GRB2, VCL, ITGB2, ITGAM, AKT1, SHC1, FYN	1.92377952317E-6
Integrins in angiogenesis	PID	65	SDC1, HSP90AA1, PTK2, PXN, RAC1, RHOA, VEGFA, FN1	0.00219871	KDR, TLN1, AKT1, SRC, PXN, RAC1, RHOA, VCL, ILK, FN1, MAPK3	0.00181246
Interleukin-1 signaling	PID	31			SQSTM1, IRAK1, TOLLIP, MYD88, IKBKB, TMEM189-UBE2V1	0.00294347
Interleukin-2 signaling	Reactome	43			STAT5B, YWHAB, HRAS, MAPK3, SHC1, GRB2	0.00554462
Interleukin-3, 5 and GM-CSF signaling	Reactome	47			FYN, STAT5B, SHC1, CRK, HCK, HRAS, GRB2	8.74615862318E-4
Internalization of ErbB1	PID	39	STAMBP, CDC42, EGFR, PTK2, SHC1, VPS24, UBE2D3	0.00106705	UBE2D2, SRC, HRAS, CDC42, EGFR, GRB2, SHC1, HGS	2.43323451392E-4
Ionotropic activity of Kainate Receptors	Reactome	12	CALM1, CALM2, CALM3	0.01473	CALM1, CALM2, CALM3	0.00977717
IRS-mediated signalling	Reactome	85			FGFR1, PDPK1, RHEB, YWHAB, MAPK3, HRAS, GRB2, TSC2, PRKAB1	0.00174134
IRS-related events	Reactome	85			FGFR1, PDPK1, RHEB, YWHAB, MAPK3, HRAS, GRB2, TSC2, PRKAB1	0.00174134
JAK STAT pathway and regulation	INOH	309			AKT1, IRAK1, KDR, STAT6, EGFR, PSMB3, GRB2, PRKCD, FGFR1, SRC, PRKCZ, PSMB1, HRAS, FYN, PSMD4, STAT3, IKBKB, CDK4, STAT5B, PRKAB1, PDPK1, MAPK3, RPS6KA2, CDK9	9.92409925423E-5
Keap1-Nrf2 Pathway	Wikipathways	14			CEBPB, KEAP1, AIMP2, HMOX1	0.0078194
keratinocyte differentiation	PID	53	JUN, RELA, EGFR, SHC1, FAS	0.0118685	CEBPA, JUN, TNFRSF1A, MAPK3, RELA, EGFR, GRB2, IKBKB, FOS, SHC1, PRKCD, HRAS	1.93342810337E-5
Kit receptor signaling pathway	Wikipathways	55			SRC, CRK, AKT1, HRAS, JUNB, MAPK3, STAT3, STAT5B, SHC1, FOS	9.33780882998E-4
KitReceptor	NetPath	67			JUN, STAT5B, HCK, SRC, FYN, RELA, ABL1, STAT3, GRB2, SHC1, CRK, HRAS	1.93342810337E-5
L1CAM interactions	Reactome	97			EGFR, EZR, CSNK2B, FGFR1, SRC, RAC1, DNM2, MAPK3, RPS6KA2, MSN	0.00150585
Late Phase of HIV Life Cycle	Reactome	95			POLR2A, COBRA1, POLR2C, GTF2F1, TAF11, POLR2E, CDK9, POLR2G	0.0196632
Leptin	NetPath	64			AKT1, SRC, MAPK3, FYN, EGFR, GRB2, ERBB2, IKBKB, SHC1, STAT3, RPS6KA2, PRKCD	1.82265270316E-4
Leptin signaling pathway	Wikipathways	61	BCL2L1, CDC42, RHOA, RAC1, SHC1, RPS6, CREB1, RELA	0.00106705	CCND1, BCL2L1, PTPN1, IKBKB, GRB2, AKT1, CDC42, HRAS, RHOA, SRC, MAPK3, RAC1, STAT3, STAT5B, SHC1, RELA, ERBB2, FYN	3.60555633563E-8
LIF signaling	INOH	10			CREBBP, SMAD1, STAT3	0.00977717
links between pyk2 and map kinases	PID	26			JUN, SRC, HRAS, MAPK3, GRB2, SHC1, RAC1	3.61350243226E-4
Lissencephaly gene (LIS1) in neuronal migration and development	PID	33	CALM1, CALM2, RHOA, CSNK2A1, CALM3, RAC1, IQGAP1, PAFAH1B1, CDC42	1.09070527815E-4	CALM1, CALM2, RHOA, NUDC, ABL1, CALM3, RAC1, LRPAP1, CDC42	7.15287723141E-5
LKB1 signaling events	PID	45	YWHAZ, HSP90AA1, EZR, YWHAQ, CREB1, MYC	0.00545243
LPA receptor mediated events	PID	63	JUN, TRIP6, RHOA, EGFR, PXN, RAC1, RELA, PTK2, GNA15	5.73450381948E-4	GNAI2, GNA11, JUN, TRIP6, AKT1, RHOA, SRC, HRAS, EGFR, PXN, FOS, RAC1, RELA, CRK, PRKCD	5.19246784058E-6
map kinase inactivation of smrt corepressor	PID	12	EGFR, SHC1, RAC1	0.0249199	EGFR, SHC1, HRAS, NCOR2, GRB2, RAC1	1.17832767738E-4
MAPK Cascade	Wikipathways	29			JUN, HRAS, MAPK3, RRAS	0.0144869
MAPK signaling pathway	Wikipathways	160	JUN, CDC42, FLNA, HSPB1, RAC1, ATF4, MAP3K7, MYC, FAS, EGFR	0.00791876	JUN, PRKCD, CDC25B, CDC42, MAPK3, PRKCZ, CRK, HSPB1, IKBKB, RAC1, GRB2, ATF4, JUND, FOS, HSPA1A, AKT1, EGFR	1.17832767738E-4
mapkinase signaling pathway	PID	58	JUN, CREB1, MAP3K7, MYC, RAC1	0.0118685	CEBPA, JUN, HRAS, MAPK3, IKBKB, FOS, RAC1	0.00524317
mcalpain and friends in cell motility	PID	30	SHC1, EGFR, PTK2, PRKAR1A, RAC1, EZR, PXN, ITGB1	5.56747465091E-4	SHC1, TLN1, HRAS, MAPK3, EGFR, GRB2, RAC1, EZR, PXN, CAPN1	9.92409925423E-5
mechanism of gene regulation by peroxisome proliferators via ppara	PID	52	JUN, RB1, HSP90AA1, RELA, PRKAR1A, MYC	0.00366915	JUN, STAT5B, RXRA, CREBBP, MAPK3, RELA, HSPA1A, NCOR2, HSPA1B	0.00174134
Metabolism of mRNA	Reactome	230	RPL36, RPL6, RNPS1, RPLP1, RPS9, RPS3, RPS18, RPS7, RPL15, ANP32A, RPS3A, NCBP1, HSPB1, EXOSC4, RPS6, RPL22, RPS19, RPS2, EXOSC8, RPLP0	0.0197774	AKT1, RPL13, RPL36, EDC4, RPL28, RPL10, YWHAB, PRKCD, HSPA1A, RPS8, HNRNPD, FAU, HSPB1, RPS14, HSPA1B, UPF1, RPS13, RPS17, RPL18, CASC3, RPS2, RPLP0	0.00424441
Metabolism of nitric oxide	Reactome	20	CALM1, HSP90AA1, CAV1, CALM2, CALM3, LYPLA1	1.81951399867E-4	AKT1, CALM1, CAV1, DNM2, CALM2, CALM3	0.00294347
Metabolism of RNA	Reactome	278	RPL36, RNPS1, RPLP1, RPS9, RPS3, RPS18, RPS7, ANP32A, SNRPB, RPS3A, NCBP1, HSPB1, RPL15, EXOSC4, RPS6, RPL6, RPL22, RPS19, RPS2, EXOSC8, RPLP0, CLNS1A	0.0252403	AKT1, RPL13, RPL36, EDC4, YWHAB, RPL28, RPL10, PRKCD, HSPA1A, HNRNPD, FAU, HSPB1, RPS14, HSPA1B, UPF1, RPS13, RPS17, RPL18, CASC3, RPS2, RPS8, RPLP0	0.0078194
MicroRNAs in cardiomyocyte hypertrophy	Wikipathways	105			PDPK1, ROCK2, IKBKB, MAPK3, STAT3, RAC1, RHOA, CDK9, DVL1, AKT1, CALM1	8.01556972599E-4
miRNA regulation of DNA Damage Response	Wikipathways	100			ABL1, CDK4, RPA2, CCND1, SFN, CDKN1A	0.00920594
miRNAs involved in DDR	Wikipathways	71	CREB1, MYC, CDKN1A	0.01473
mRNA Capping	PID	28			POLR2A, POLR2E, POLR2C, GTF2F1, POLR2G	0.0144869
mRNA processing	Wikipathways	126	YBX1, DHX9, HNRNPU, SRRM1, HNRNPA1, NCBP1, RNPS1, SNRPB, HNRNPA2B1, HNRNPAB, HNRNPC, PRPF40A, HNRNPK	0.0209161
mTOR signaling pathway	PID	65			AKT1, PDPK1, RHEB, YWHAB, HRAS, MAPK3, IKBKB, SREBF1, TSC2, SFN, YY1	8.01556972599E-4
multiple antiapoptotic pathways from igf-1r signaling lead to bad phosphorylation	PID	13			SHC1, HRAS, MAPK3, GRB2	0.0078194
Muscle contraction	Reactome	52	CALM1, CALM3, CALM2	0.00579279	CALM1, CALM2, TLN1, VIM, PXN, MYL6, CALM3, VCL, TPM2	0.00101414
MyD88 cascade initiated on plasma membrane	Reactome	76			IRAK1, JUN, MAPK3, MYD88, FOS, RELA, IKBKB, RPS6KA2, TMEM189-UBE2V1	0.0078194
MyD88 dependent cascade initiated on endosome	Reactome	79			IRAK1, JUN, MAPK3, MYD88, FOS, IKBKB, RELA, RPS6KA2, TMEM189-UBE2V1	0.00977717
MyD88:Mal cascade initiated on plasma membrane	Reactome	82			IRAK1, JUN, FOS, MYD88, RELA, IKBKB, RPS6KA2, MAPK3, TMEM189-UBE2V1	0.0078194
Myogenesis	Reactome	31	CTNNB1, CDC42, BNIP2	0.0249199
Myometrial Relaxation and Contraction Pathways	Wikipathways	155	ACTB, CREB1, YWHAZ, PRKAR1A, JUN, ATF4, CREB3, CALM3, YWHAQ, CALM1, CALM2	8.12096613293E-4	PRKCZ, ACTB, YWHAB, PRKCD, ACTG1, SFN, JUN, FOS, ATF4, CREB3, CALM3, CALM1, CALM2	0.0144869
N-cadherin signaling events	PID	39	CALM1, CALM2, CTNNB1, CDC42, CALM3, RAC1, RHOA	0.00342405	FGFR1, CALM1, CALM2, CDC42, AXIN1, JUP, CALM3, RAC1, RHOA, PTPN1	9.92409925423E-5
NCAM signaling for neurite out-growth	PID	11			FGFR1, SRC, FYN, GRB2	0.00243689
Nectin adhesion pathway	PID	32	CDH1, CTNNB1, CDC42, PTK2, RAC1, IQGAP1	0.00366915
Nef and signal transduction	PID	8			HCK, RAC1, FYN	0.00977717
Nephrin/Neph1 signaling in the kidney podocyte	PID	30			AKT1, JUN, FYN, GRB2, PRKCZ, RAC1	5.10480405482E-4
nerve growth factor pathway (ngf)	PID	18	SHC1, JUN, CSNK2A1	0.0249199	SHC1, FOS, HRAS, MAPK3, JUN, GRB2	1.17832767738E-4
Netrin-1 signaling	Reactome	39	SIAH2, PTK2, RAC1, EZR, CDC42	0.00325548	SRC, FYN, RAC1, EZR, SIAH1, CDC42	0.00920594
Netrin-mediated signaling events	PID	34	RHOA, PTK2, RAC1, CDC42	0.0249199	RHOA, SRC, MAPK3, FYN, RAC1, CDC42	0.00920594
Neural Crest Differentiation	Wikipathways	101	CTNNB1, CDH1, HDAC3, TFAP2A, MYC, ITGB1, HDAC1, HDAC2, CTBP2	5.61639900135E-5
Neuroransmitter Receptor Binding And Downstream Transmission In The Postsynaptic Cell	Wikipathways	16	CALM3, CREB1, CALM1, CALM2	0.0118685	PDPK1, CALM3, CALM1, CALM2	0.00243689
Neurotrophic factor-mediated Trk receptor signaling	PID	65			SQSTM1, CCND1, HRAS, CRK, CDC42, ABL1, STAT3, GRB2, MCF2L, PRKCZ, SHC1, MAGED1, RHOA, RAC1, MAPK3	5.19246784058E-6
New Pathway	Wikipathways	55	HDAC1, EGFR, RHOA, JUN, PLAU, RAC1	0.00545243	CLU, DVL1, AKT1, EGFR, LRP1, RHOA, JUN, RAC1	0.00294347
NF-kB is activated and signals survival	Reactome	14			SQSTM1, IRAK1, RELA, IKBKB	0.0144869
nf-kb signaling pathway	PID	21			IRAK1, MYD88, RELA, FADD, IKBKB, TNFRSF1A	0.00294347
nfat and hypertrophy of the heart	PID	44			AKT1, PDPK1, CREBBP, HRAS, GRB2, SHC1, CALR	0.00181178
NFkB and MAP kinases activation mediated by TLR4 signaling repertoire	Reactome	69			IRAK1, JUN, IKBKB, RELA, FOS, RPS6KA2, MAPK3	0.0196222
NGF	INOH	21			GRB2, SHC1, HRAS, PRKCD, MAPK3	0.00510198
NGF signalling via TRKA from the plasma membrane	Reactome	136	RHOA, TRIB3, CALM3, CREB1, CALM1, CALM2	1.81951399867E-4	AKT1, HRAS, RALGDS, YWHAB, CALM3, SHC1, CALM2, PRKCD, CALM1, SRC, TSC2, CRK, DNM2, GRB2, PDPK1, RHOA, MAPK3, CDKN1A, STAT3, RPS6KA2	1.84928977906E-5
NOD pathway	Wikipathways	39	HSP90AA1, RELA, COPS6, RAC1	0.0249199
Noncanonical Wnt signaling pathway	PID	34	FLNA, CDC42, RAC1, RHOA, MAP3K7	0.0118685	SETDB1, DVL1, CDC42, RAC1, RHOA, PRKCZ	5.10480405482E-4
Nongenotropic Androgen signaling	PID	32			AKT1, GNAI2, SRC, HRAS, MAPK3, CDC42, FOS, RAC1	2.43323451392E-4
Nonsense Mediated Decay Enhanced by the Exon Junction Complex	Reactome	159	RNPS1, RPLP1, RPS3A, RPS9, RPL22, RPS19, RPS3, NCBP1, RPS7, RPL36, RPS18, RPL6, RPS6, RPS2, RPL15, RPLP0	0.0249199
Nonsense-Mediated Decay	Reactome	159	RNPS1, RPLP1, RPS3A, RPS9, RPL22, RPS19, RPS3, NCBP1, RPS7, RPL36, RPS18, RPL6, RPS6, RPS2, RPL15, RPLP0	0.0249199
Notch	NetPath	58			AKT1, SRC, NCOR2, MAPK3, RELA, STAT3, APH1A, YY1	0.0196632
Notch signaling pathway	PID	53	HDAC1, RAB11A, CDKN1A, APH1A, RBBP8, PSENEN, MYC, PSEN1	0.00149597
Notch Signaling Pathway	Wikipathways	61	PSENEN, PSEN1, HDAC2, HDAC1, MYC, CDKN1A, APH1A, HIF1A	0.00149597
Notch-mediated HES/HEY network	PID	48	HDAC1, RB1, RBBP8, HIF1A	0.0178903	CTBP1, CREBBP, KDR, NCOR2, CD4, TLE1, STAT3, YY1	0.00692569
NRIF signals cell death from the nucleus	Reactome	17	APH1A, PSENEN, PSEN1	0.0249199
nuclear receptors coordinate the activities of chromatin remodeling complexes and coactivators to facilitate initiation of transcription in carcinoma cells	PID	8			RARA, NCOR2, RXRA	0.00977717
Opioid Signalling	Wikipathways	13	CALM3, PPP1CA, CALM1, CREB1, CALM2	8.12096613293E-4	CALM3, PPP1CA, CALM1, CALM2	0.00243689
Osteopontin Signaling	Wikipathways	11			MAPK3, IKBKB, RELA	0.00977717
Osteopontin-mediated events	PID	33	JUN, CDC42, RELA, RAC1, RHOA, PLAU	8.31366847649E-4	JUN, ROCK2, SRC, MAPK3, CDC42, RELA, FOS, RAC1, RHOA, ILK	4.69482351643E-5
p130Cas linkage to MAPK signaling for integrins	Reactome	15			SRC, VWF, FN1, TLN1, CRK	5.12005256097E-4
p38 MAPK Signaling Pathway	Wikipathways	34	SHC1, MYC, CDC42, MAP3K7, HSPB1, CREB1, RAC1	2.37807324051E-4	SHC1, GRB2, CDC42, HRAS, HSPB1, RAC1	0.00294347
p38 mapk signaling pathway	PID	35	HSPB1, CREB1, RAC1, MYC, CDC42	0.00325548
p38 MAPK signaling pathway	PID	29	CALM1, CALM2, CALM3, MAP3K7, TXN, RAC1	1.81951399867E-4	CALM1, CALM2, CALM3, RAC1	0.0078194
p38 signaling mediated by MAPKAP kinases	PID	22	YWHAQ, HSPB1, YWHAZ, CREB1	0.0178903	CDC25B, HSPB1, YWHAB, TSC2, SFN	0.00207047
p53 pathway	PID	59			AKT1, CREBBP, ABL1, KAT5, TRIM28, PRKCD, YY1	0.00524317
p53 signaling pathway	PID	13	RB1, PCNA, CDKN1A	0.0249199
p73 transcription factor network	PID	79	FAS, GNB2L1, IL1RAP, RELA, MYC, RB1, CDKN1A	0.0134626	GNB2L1, RELA, ABL1, HSF1, KAT5, SFN, FASN, CDKN1A	0.0196632
p75 NTR receptor-mediated signalling	Reactome	88	HDAC1, HDAC3, RAC1, APH1A, RHOA, RELA, AATF, PSENEN, HDAC2, PSEN1	3.76258877154E-4	IRAK1, MCF2L, MAGED1, MYD88, RAC1, IKBKB, APH1A, SQSTM1, RHOA, ARHGDIA, RELA, AATF	1.82265270316E-4
p75(NTR)-mediated signaling	PID	71			SQSTM1, IRAK1, AKT1, ARHGDIA, MYD88, IKBKB, PRKCZ, RAC1, APH1A, SHC1, MAGED1, RHOA	1.93342810337E-5
p75NTR negatively regulates cell cycle via SC1	Reactome	6	HDAC2, HDAC1, HDAC3	0.01473
p75NTR recruits signalling complexes	Reactome	9			SQSTM1, IRAK1, MYD88, IKBKB	0.00243689
p75NTR signals via NF-kB	Reactome	17			SQSTM1, IRAK1, MYD88, RELA, IKBKB	0.00510198
PAR1-mediated thrombin signaling events	PID	44			GNA11, DNM2, ROCK2, ARHGDIA, RHOA, GNAI2, PRKCD	0.0144869
Pausing and recovery of elongation	PID	32			COBRA1, POLR2A, POLR2E, CDK9, POLR2C, GTF2F1, POLR2G	0.0105608
Pausing and recovery of HIV-1 elongation	PID	32			COBRA1, POLR2A, POLR2E, CDK9, POLR2C, GTF2F1, POLR2G	0.0105608
Pausing and recovery of Tat-mediated HIV-1 elongation	PID	31			COBRA1, POLR2A, POLR2E, CDK9, POLR2C, GTF2F1, POLR2G	0.0105608
PDGF	INOH	47			AKT1, JUN, PDPK1, STAT5B, HRAS, CDC42, GRB2, SHC1, CRK, MAPK3	4.69482351643E-5
pdgf signaling pathway	PID	27			JUN, HRAS, MAPK3, GRB2, SHC1, FOS, STAT3	1.17832767738E-4
PDGFR-alpha signaling pathway	PID	22	JUN, SHC1, CSNK2A1, CAV1	0.0118685	JUN, GRB2, FOS, SHC1, CRK, CAV1	1.17832767738E-4
PDGFR-beta signaling pathway	PID	130	JUN, SHC1, YWHAQ, RAC1, PPP2R1A, PTEN, SLC9A3R1, IQGAP1, RHOA, YWHAZ, MYC	0.00991957	JUN, RAB4A, HRAS, FYN, SHC1, GRB2, PTPN1, YWHAB, LRP1, PRKCD, HCK, SRC, FOS, RAC1, CRK, SFN, DNM2, ABL1, JUND, BAIAP2, STAT5B, TAGLN, RHOA, ARHGDIA, MAPK3, STAT3	8.560626556E-10
Peptide chain elongation	PID	141	RPS9, RPLP1, RPS3A, RPL22, RPS19, RPS3, RPS7, RPL36, RPS18, RPL6, RPS6, EEF1A1, RPS2, RPL15, RPLP0	0.0249199
phosphoinositides and their downstream targets	PID	21			AKT1, RAC1, PFKL, PDPK1, PRKCZ, ARF1	5.10480405482E-4
Phospholipase C-mediated cascade	Reactome	56	CALM2, PRKAR1A, CALM3, CALM1, CREB1	8.12096613293E-4
phospholipids as signalling intermediaries	PID	33			AKT1, PDPK1, SRC, HRAS, MAPK3, GRB2, RAC1, SHC1	0.00101414
phosphorylation of mek1 by cdk5/p35 down regulates the map kinase pathway	PID	14			SHC1, HRAS, MAPK3, GRB2	0.0144869
Physiological and Pathological Hypertrophy of the Heart	Wikipathways	24	RHOA, JUN, CALM1, RAC1	0.00330436	RHOA, JUN, STAT3, FOS, CALM1, RAC1	0.00144669
PI-3K cascade	Reactome	58	TRIB3, CDKN1A, CREB1, PTEN	0.0118685	FGFR1, PDPK1, AKT1, GRB2, CDKN1A, TSC2	0.0129799
PI3K Cascade	Reactome	74			FGFR1, RHEB, PDPK1, GRB2, TSC2, PRKAB1	0.0179633
PI3K events in ERBB2 signaling	Reactome	44	TRIB3, EGFR, CDKN1A, CREB1, PTEN	0.00545243	AKT1, PDPK1, EGFR, GRB2, ERBB2, CDKN1A, TSC2	0.00524317
PI3K events in ERBB4 signaling	Reactome	38	TRIB3, CDKN1A, CREB1, PTEN	0.0178903
PI3K/AKT activation	Reactome	37	TRIB3, RHOA, CDKN1A, CREB1, PTEN	0.00545243
PIP3 activates AKT signaling	Reactome	28	TRIB3, CDKN1A, CREB1, PTEN	0.00675204
PKA activation	PID	3	CALM2, CALM3, CALM1	0.00579279	CALM2, CALM3, CALM1	0.00977717
Plasma membrane estrogen receptor signaling	PID	42			GNA11, AKT1, ROCK2, SRC, HRAS, MSN, GRB2, SHC1, RHOA, GNAI2	3.36634411438E-4
Platelet activation, signaling and aggregation	Reactome	215	FLNA, CALM3, SHC1, GNA15, CALM1, CD9, RAC1, FN1, CDC42, CALM2, VEGFA, RHOA, PTK2, YWHAZ	0.00300208	AKT1, VWF, VCL, GNA11, FYN, CALM3, SHC1, PTPN1, PRKCD, LAMP2, PECAM1, GNAI2, CALM1, CD9, SRC, PRKCZ, RAC1, CRK, FN1, CDC42, CALM2, GRB2, PDPK1, TLN1, RHOA, MAPK3, A2M, CLU	6.71993328095E-6
Platelet Aggregation (Plug Formation)	Reactome	37	PTK2, SHC1, FN1	0.0249199	AKT1, PDPK1, TLN1, VWF, SRC, GRB2, SHC1, PTPN1, CRK, FN1	4.19911282939E-7
Platelet degranulation	Reactome	85			VWF, CALM1, CALM2, TLN1, CD9, CALM3, A2M, CLU, VCL, LAMP2, FN1, PECAM1	0.0156167
PLC beta mediated events	Reactome	45	CALM2, CALM1, PRKAR1A, CALM3, CREB1	0.00791876
PLC-gamma1 signalling	Reactome	35	CALM2, CALM1, PRKAR1A, CALM3, CREB1	8.12096613293E-4
PLCG1 events in ERBB2 signaling	Reactome	36	CALM2, CALM1, EGFR, PRKAR1A, CALM3, CREB1	1.81951399867E-4	CALM2, CALM1, EGFR, ERBB2, CALM3, PRKCD	0.00554462
PLK1 signaling events	PID	44			CDC25B, ROCK2, NUDC, RHOA	0.0144869
Post NMDA receptor activation events	Reactome	35	CALM2, CALM1, CALM3, CREB1	0.0178903	PDPK1, CALM2, HRAS, CALM1, CALM3, RPS6KA2, RRAS	3.61350243226E-4
Posttranslational regulation of adherens junction stability and dissassembly	PID	58			FGFR1, CDC42, CREBBP, ABL1, HGS, HRAS, FYN, EGFR, JUP, RAC1, PTPN1, DNM2, SRC	6.55346776519E-5
Presenilin action in Notch and Wnt signaling	PID	46	JUN, HDAC1, CTNNB1, CSNK2A1, APH1A, MAP3K7, PSENEN, MYC, PSEN1	1.81951399867E-4	CTBP1, JUN, MAPK3, CCND1, DVL1, CREBBP, AXIN1, APH1A, FOS, TLE1	3.36634411438E-4
Processing of Capped Intron-Containing Pre-mRNA	PID	38	SRRM1, YBX1, HNRNPA2B1, HNRNPC, HNRNPA1, NCBP1, RNPS1, HNRNPU, HNRNPK, DHX9	0.00190715	HNRNPD, POLR2A, POLR2E, HNRNPM, POLR2C, GTF2F1, POLR2G	0.0105608
Prolactin Signaling Pathway	Wikipathways	75	RAC1, PXN, YWHAZ, PTK2, MYC, JUN, ITGB1, FLNA, SHC1, RPS6, RELA	9.35638982272E-5	RAC1, GRB2, PXN, PTPN1, AKT1, HRAS, JUN, SRC, STAT3, MAPK3, STAT5B, SHC1, RPS6KA2, FOS, RELA, ERBB2, FYN	8.31515039956E-6
Prolonged ERK activation events	Reactome	19			YWHAB, HRAS, MAPK3, CRK	0.0078194
pten dependent cell cycle arrest and apoptosis	PID	15	PTEN, PTK2, SHC1, ITGB1	0.00106705	ILK, GRB2, SHC1, AKT1	0.0078194
RANKL-RANK Signaling Pathway	Wikipathways	55	PTK2, CDC42, MAP3K7, JUN, RELA, RAC1	0.00137034	SRC, IKBKB, AKT1, CDC42, JUN, RELA, MAPK3, SQSTM1, FOS, RAC1	1.82265270316E-4
Ras activation uopn Ca2+ infux through NMDA receptor	Reactome	19	CALM1, CALM2, CALM3	0.01473	HRAS, CALM1, CALM2, CALM3	0.00243689
Ras signaling in the CD4+ TCR pathway	PID	14			MAPK3, HRAS, FOS	0.00977717
ras signaling pathway	PID	21	RHOA, CDC42, BCL2L1, RAC1	0.0118685	RHOA, HRAS, RALGDS, PDPK1, CDC42, BCL2L1, RAC1, AKT1	8.31515039956E-6
ras-independent pathway in nk cell-mediated cytotoxicity	PID	22			HLA-A, MAPK3, RAC1, B2M	0.0144869
Regulated proteolysis of p75NTR	Reactome	11	APH1A, RELA, PSEN1, PSENEN	0.00330436
Regulation of Actin Cytoskeleton	Wikipathways	148	PTK2, PXN, CDC42, EGFR, EZR, RHOA, RAC1, ACTB, IQGAP1, FN1	0.017699	ROCK2, MSN, BAIAP2, PXN, CDC42, EGFR, MAPK3, EZR, CRK, FGFR1, RHOA, RAC1, ACTB, VCL, RRAS2, ACTG1, FN1, RRAS	5.16849727908E-5
Regulation of Androgen receptor activity	PID	51	HDAC1, HSP90AA1, JUN, GNB2L1	0.0249199	CEBPA, RXRA, CREBBP, SRC, KAT5, JUN, GNB2L1	0.00789351
Regulation of cytoplasmic and nuclear SMAD2/3 signaling	PID	20	UBE2I, CALM2, CALM1, KPNA2, KPNB1, CALM3	8.31366847649E-4	UBE2I, CALM2, MAPK3, CALM1, CALM3	0.00954441
Regulation of Microtubule Cytoskeleton	Wikipathways	44			ABL1, SRC, DVL1, AKT1, CDC42, STAT3, RAC1	0.00307416
Regulation of mRNA Stability by Proteins that Bind AU-rich Elements	Reactome	40			AKT1, HSPA1A, HSPB1, YWHAB, PRKCD, HNRNPD, HSPA1B	0.0196222
Regulation of nuclear beta catenin signaling and target gene transcription	PID	81	CTNNB1, CDH1, YWHAQ, YWHAZ, JUN, HDAC1, HDAC2, MYC, CDKN2A	0.00137034	CTBP1, CCND1, SMARCA4, YWHAB, TERT, JUN, TLE1, SFN, TCF7L2	0.00174134
Regulation of nuclear SMAD2/3 signaling	PID	78	CREB1, HDAC1, CDKN1A, JUN, HDAC2, MYC	0.0171664	CTBP1, CREBBP, VDR, AKT1, FOS, CDKN1A, JUN, CDK4, CEBPB	0.0123133
Regulation of p38-alpha and p38-beta	PID	32			HCK, FYN, SRC, RAC1, CDC42	0.00207047
Regulation of Ras family activation	PID	33			CALM2, HRAS, CALM1, GRB2, PRKCZ, CALM3, RRAS	3.61350243226E-4
Regulation of retinoblastoma protein	PID	66	JUN, HDAC1, RB1, CDKN1A, AATF, CDKN2A, HDAC3	0.00154346	CTBP1, CEBPA, JUN, CREBBP, ABL1, SMARCA4, CDKN1A, CDK4, AATF, CCND1, CEBPB	6.15674897347E-5
Regulation of Rheb GTPase activity by AMPK	Reactome	10			RHEB, TSC2, PRKAB1	0.00977717
Regulation of signaling by CBL	Reactome	18			FYN, GRB2, CRK, HCK	0.00243689
Regulation of Telomerase	PID	73	HDAC1, NCL, HNRNPC, HSP90AA1, EGFR, HDAC2, MYC, JUN	0.00396549	AKT1, TERT, ABL1, EGFR, XRCC6, CCND1, FOS, NR2F2, JUN, MAPK3	5.3353335503E-4
Regulation of toll-like receptor signaling pathway	Wikipathways	147			IRAK1, IKBKB, MAPK3, SQSTM1, RAC1, FADD, JUN, TOLLIP, FOS, MYD88, AKT1, RELA	0.00626326
regulation of transcriptional activity by pml	PID	10	UBE2I, SUMO1, RB1	0.00579279
repression of pain sensation by the transcriptional regulator dream	PID	15	JUN, PRKAR1A, CREB1	0.00579279	MAPK3, JUN, FOS, POLR2A	0.0078194
Response to elevated platelet cytosolic Ca2+	Reactome	90			VWF, CALM2, CALM3, LAMP2, PECAM1, CALM1, CD9, FN1, VCL, TLN1, A2M, CLU	0.0189038
Retinoic acid receptors-mediated signaling	PID	30			AKT1, RARA, RXRA, CREBBP, VDR, MAPK3, NCOR2	1.17832767738E-4
RhoA signaling pathway	PID	47	RHOA, JUN, EZR, PTEN, ITGB1, CDC42	0.00761887	RHOA, JUN, TLN1, FOS, PRKCZ, ROCK2, EZR, VCL, MSN, CDC42	1.82265270316E-4
RNA Pol II CTD phosphorylation and interaction with CE	PID	26			POLR2A, POLR2E, POLR2C, GTF2F1, POLR2G	0.0144869
RNA Polymerase II HIV-1 Promoter Escape	PID	40			POLR2A, TAF11, POLR2E, POLR2C, GTF2F1, POLR2G	0.0179633
RNA Polymerase II Pre-transcription Events	PID	60			POLR2A, TAF11, POLR2E, CDK9, POLR2C, GTF2F1, COBRA1, POLR2G	0.0119214
RNA Polymerase II Promoter Escape	PID	40			POLR2A, TAF11, POLR2E, POLR2C, GTF2F1, POLR2G	0.0179633
RNA Polymerase II Transcription	PID	60			POLR2A, TAF11, POLR2E, CDK9, POLR2C, GTF2F1, COBRA1, POLR2G	0.0119214
RNA Polymerase II Transcription Elongation	PID	44			POLR2A, POLR2E, CDK9, POLR2C, GTF2F1, COBRA1, POLR2G	0.0105608
RNA Polymerase II Transcription Initiation	PID	40			POLR2A, TAF11, POLR2E, POLR2C, GTF2F1, POLR2G	0.0179633
RNA Polymerase II Transcription Initiation And Promoter Clearance	PID	40			POLR2A, TAF11, POLR2E, POLR2C, GTF2F1, POLR2G	0.0179633
RNA Polymerase II Transcription Pre-Initiation And Promoter Opening	PID	40			POLR2A, TAF11, POLR2E, POLR2C, GTF2F1, POLR2G	0.0179633
Role of Calcineurin-dependent NFAT signaling in lymphocytes	PID	57	CALM1, KPNB1, CSNK2A1, BCL2L1, CALM3, YWHAZ, YWHAQ, KPNA2, CALM2	3.76258877154E-4	CALM1, CREBBP, MAPK3, BCL2L1, CALM3, PRKCZ, YWHAB, SFN, PRKCD, CALM2	3.36634411438E-4
role of egf receptor transactivation by gpcrs in cardiac hypertrophy	PID	33	JUN, RHOA, RELA, EGFR, SHC1, MYC	0.00238876	EDNRA, GNA11, JUN, RHOA, HRAS, MAPK3, RELA, EGFR, IKBKB, SHC1, GRB2, FOS, EDNRB	3.10690123638E-6
role of erbb2 in signal transduction and oncology	PID	29			AKT1, PDPK1, HRAS, MAPK3, EGFR, GRB2, ERBB2, SHC1, STAT3	8.41637705443E-6
role of erk5 in neuronal survival pathway	PID	28			AKT1, PDPK1, HRAS, MAPK3, GRB2, SHC1	0.00144669
role of mal in rho-mediated activation of srf	PID	21			RHOA, MAPK3, CDC42, RAC1, HRAS	0.00207047
role of nicotinic acetylcholine receptors in the regulation of apoptosis	PID	17			SRC, TERT, PDPK1, AKT1	0.0144869
role of ran in mitotic spindle regulation	PID	11	KPNA2, RCC1, KPNB1	0.0249199
roles of &#xdf; arrestin dependent recruitment of src kinases in gpcr signaling	PID	36			EDNRA, HCK, SRC, HRAS, MAPK3, EDNRB	0.0179633
RXR and RAR heterodimerization with other nuclear receptor	PID	26			RARA, RXRA, VDR, NCOR2, SREBF1	0.0144869
S Phase	Reactome	67			CCND1, CDC25B, RPA2, CDK4, CDKN1A	0.00510198
S1P2 pathway	PID	26	JUN, RHOA, RAC1, GNA15	0.0249199	GNA11, JUN, CDH5, RHOA, MAPK3, FOS, RAC1, GNAI2	9.92409925423E-5
S1P3 pathway	PID	26	RHOA, RAC1, GNA15, VEGFA	0.0178903	GNA11, GNAI2, AKT1, RHOA, SRC, MAPK3, RAC1	0.00524317
S1P4 pathway	PID	15			RHOA, MAPK3, CDC42, GNAI2	0.00243689
Sema3A PAK dependent Axon repulsion	Reactome	15	HSP90AA1, RAC1, HSP90AB1	0.0249199
SEMA3A-Plexin repulsion signaling by inhibiting Integrin adhesion	PID	10			RRAS, FYN, TLN1, RAC1	0.0078194
Sema4D in semaphorin signaling	Reactome	31			ROCK2, ERBB2, MYL6, RAC1, RHOA, MYH9, RRAS, CDC42	0.00692569
Sema4D induced cell migration and growth-cone collapse	Reactome	26			ROCK2, ERBB2, MYL6, RAC1, RHOA, MYH9, CDC42	0.0144869
Sema4D mediated inhibition of cell attachment and migration	PID	8			RHOA, RRAS, RAC1	0.00977717
Semaphorin interactions	Reactome	68	CDC42, HSP90AA1, RAC1, RHOA, HSP90AB1, ITGB1	0.0219151	CDC42, TLN1, ROCK2, FYN, ERBB2, MYL6, RAC1, RRAS, MYH9, RHOA	0.00784195
Senescence and Autophagy	Wikipathways	105	IGFBP7, MAP1LC3B, PLAU, JUN, CDKN1A, CDKN2A, PCNA, PTEN, RB1, FN1	0.00791876	LAMP2, SRC, SQSTM1, MAP1LC3B, HRAS, JUN, CDKN1A, CDC25B, CEBPB, FN1	0.0180564
Serotonin HTR1 Group and FOS Pathway	Wikipathways	33			PDPK1, GNAI2, RHOA, MAPK3, FOS	0.00510198
Shc events in EGFR signaling	PID	5			EGFR, GRB2, SHC1	0.00977717
SHC-mediated cascade	Reactome	29			FGFR1, HRAS, GRB2, SHC1	0.0078194
SHC-mediated signalling	Reactome	15			SHC1, HRAS, MAPK3, GRB2, YWHAB	0.00207047
SHC-related events	Reactome	18			SHC1, HRAS, MAPK3, GRB2, YWHAB	0.00207047
SHC1 events in EGFR signaling	Reactome	15			EGFR, SHC1, HRAS, MAPK3, GRB2, YWHAB	5.10480405482E-4
SHC1 events in ERBB2 signaling	Reactome	25			HRAS, MAPK3, EGFR, GRB2, ERBB2, SHC1, YWHAB	3.61350243226E-4
SHC1 events in ERBB4 signaling	Reactome	21			SHC1, HRAS, MAPK3, GRB2, YWHAB	0.00510198
Signal attenuation	PID	9			SHC1, MAPK3, GRB2, CRK	0.0078194
Signal Transduction	Reactome	1598	EGFR, CDKN1A, ITGB1, TRIB3, GNA15, CALM2, PSEN1, HDAC3, PPP1CA, RAC1, PPP2R1A, ITGA3, PTK2, PSENEN, CALM3, CALM1, APH1A, CDH1, AATF, FN1, HDAC1, PTEN, RPS6, HSP90AA1, CDC42, SHC1, CTNNB1, PXN, VEGFA, RHOA, RELA, CREB1, PRKAR1A, ANXA1, HIF1A, HDAC2, STUB1	1.16954962056E-4	AKT1, DNM2, ITGB2, STAT6, GNA11, FYN, MYD88, EGFR, MCF2L, CREBBP, CDKN1A, AXIN1, SMAD1, ERBB2, COL4A2, CALM2, PECAM1, SRC, GRB2, TLN1, MAPK3, HRAS, DTX2, PPP1CA, VWF, RALGDS, RAC1, EDNRB, TRIP10, PRKAB1, IRAK1, CALM3, CALM1, APH1A, GNAI2, AATF, FN1, A2M, TLE1, CRK, STAT5B, NCOR2, STAT3, CDC42, YWHAB, KDR, SHC1, RPS6KA2, MAGED1, ITGAM, SQSTM1, PXN, IKBKB, RHOA, RELA, PTPN1, PRKCD, RHEB, ROCK2, FGF…	8.7474200897E-7
Signal transduction by L1	PID	23			FGFR1, MAPK3, EGFR, RAC1, CSNK2B	0.0144869
signal transduction through il1r	PID	37	JUN, TOLLIP, RELA, MAP3K7, IL1RAP	0.00791876	IRAK1, JUN, TOLLIP, MYD88, RELA, FOS, IKBKB	0.00307416
Signaling by constitutively active EGFR	Reactome	20			SHC1, HRAS, EGFR, GRB2	0.0144869
Signaling by EGFR	Reactome	114	TRIB3, CALM2, CDC42, EGFR, PRKAR1A, CALM3, SHC1, CREB1, CALM1, PTEN, PXN, CDKN1A	2.37807324051E-4	AKT1, CALM2, HRAS, CDC42, EGFR, YWHAB, CALM3, SHC1, PRKCD, CALM1, SRC, TSC2, HGS, GRB2, PDPK1, MAPK3, PXN, CDKN1A	1.76991154119E-5
Signaling by EGFR in Cancer	Reactome	116	TRIB3, CDC42, EGFR, PRKAR1A, CALM3, SHC1, CREB1, CALM1, PTEN, CALM2, HSP90AA1, PXN, CDKN1A	8.66330209263E-5	AKT1, HRAS, CDC42, EGFR, YWHAB, CALM3, SHC1, PRKCD, CALM1, SRC, TSC2, CALM2, HGS, GRB2, PDPK1, MAPK3, PXN, CDKN1A	2.53062512282E-5
Signaling by ERBB2	Reactome	105	TRIB3, CALM2, EGFR, PRKAR1A, CALM3, SHC1, CREB1, CALM1, PTEN, STUB1, HSP90AA1, CDKN1A	4.90968288472E-5	CALM2, AKT1, HRAS, FYN, EGFR, YWHAB, CALM3, SHC1, PRKCD, CALM1, SRC, ERBB2, TSC2, GRB2, STUB1, PDPK1, MAPK3, CDKN1A	1.92377952317E-6
Signaling by ERBB4	Reactome	90	TRIB3, EGFR, CREB1, SHC1, PTEN, APH1A, CDKN1A, PSENEN, PSEN1	0.00325548	AKT1, HRAS, EGFR, SHC1, YWHAB, TSC2, GRB2, APH1A, PDPK1, STAT5B, MAPK3, CDKN1A	1.11904774638E-4
Signaling by FGFR	Reactome	117	TRIB3, CALM2, CALM3, SHC1, CREB1, CALM1, PRKAR1A, PPP2R1A, PTEN, CDKN1A	3.76258877154E-4	CALM2, AKT1, HRAS, YWHAB, CALM3, SHC1, PRKCD, FGFR1, CALM1, SRC, TSC2, GRB2, PDPK1, MAPK3, CDKN1A	5.74990610931E-5
Signaling by GPCR	Reactome	987	RHOA, PPP1CA, CDC42, CREB1, PRKAR1A, RAC1, PPP2R1A, ANXA1, CALM3, GNA15, CALM1, CALM2	0.00467997
Signaling by Insulin receptor	Reactome	113			HRAS, SHC1, YWHAB, RHEB, TSC2, FGFR1, CRK, GRB2, PRKAB1, PDPK1, MAPK3	0.00343297
Signaling by Interleukins	Reactome	114			IRAK1, HRAS, FYN, SHC1, YWHAB, MYD88, CRK, TMEM189-UBE2V1, STAT3, GRB2, IKBKB, SQSTM1, STAT5B, MAPK3, RELA, TOLLIP, HCK	5.02233026308E-7
Signaling by NOTCH	Reactome	90	HDAC1, HDAC3, APH1A, HIF1A, PSENEN, HDAC2, PSEN1	0.0163621
Signaling by NOTCH1	Reactome	69	HDAC1, APH1A, HIF1A, PSENEN, HDAC2, PSEN1, HDAC3	0.0134626
Signaling by NOTCH2	Reactome	12	APH1A, PSENEN, PSEN1	0.0249199
Signaling by NOTCH3	Reactome	12	APH1A, PSENEN, PSEN1	0.0249199
Signaling by NOTCH4	Reactome	12	APH1A, PSENEN, PSEN1	0.0249199
Signaling by PDGF	Reactome	125	TRIB3, CALM2, PRKAR1A, CALM3, CREB1, PTEN, CALM1, CDKN1A	0.012352	AKT1, CALM2, HRAS, YWHAB, CALM3, GRB2, PRKCD, SRC, TSC2, CRK, COL4A2, CALM1, STAT6, PDPK1, STAT5B, MAPK3, CDKN1A, STAT3	7.25938895943E-5
Signaling by SCF-KIT	Reactome	79	TRIB3, RAC1, CDKN1A, CREB1, PTEN	0.0258974	YWHAB, AKT1, PDPK1, MAPK3, HRAS, FYN, STAT3, RAC1, CDKN1A, SRC, TSC2, STAT5B, GRB2	1.65631779156E-4
Signaling by the B Cell Receptor (BCR)	Reactome	103	TRIB3, CALM2, CALM3, SHC1, CREB1, CALM1, PTEN, MAP3K7, RELA, CDKN1A	1.33398057981E-4	AKT1, CALM2, HRAS, CALM3, SHC1, CALM1, TSC2, GRB2, IKBKB, PDPK1, RELA, CDKN1A	2.98134142131E-4
Signaling events mediated by focal adhesion kinase	PID	62			RAC1, JUN, CCND1, TLN1, ROCK2, SRC, CRK, FYN, PXN, RHOA, GRB2, VCL, RRAS	1.20194655566E-5
Signaling events mediated by HDAC Class I	PID	57	UBE2I, HDAC1, SUMO1, RELA, CHD4, HDAC2, HDAC3	0.00342405	UBE2I, TNFRSF1A, CREBBP, NCOR2, RELA, GATA2, STAT3, CHD3, YY1	0.00553812
Signaling events mediated by HDAC Class II	PID	39	UBE2I, SUMO1, HSP90AA1, HDAC3	0.0249199	UBE2I, BCL6, NCOR2, GATA2, YWHAB	0.00954441
Signaling events mediated by Hepatocyte Growth Factor Receptor (c-Met)	PID	84	JUN, RAC1, SHC1, KPNB1, CDC42, PTK2, PXN, RHOA, CDH1, CTNNB1	0.00110701	PTPN1, JUN, SRC, RAC1, SHC1, AKT1, MAPK3, HGS, HRAS, CRK, CDC42, PXN, PRKCZ, RHOA, GRB2, PDPK1	3.02217802533E-6
Signaling events mediated by PRL	PID	24			RHOA, SRC, MAPK3, RAC1, CDKN1A	0.00954441
Signaling events mediated by PTP1B	PID	53	EGFR, YBX1, SHC1, RHOA, TXN, CAV1	0.00137034	STAT3, AKT1, EGFR, HCK, SRC, FYN, GRB2, SHC1, RHOA, PTPN1, CRK, STAT5B, CAV1, CAPN1	8.31515039956E-6
Signaling events mediated by Stem cell factor receptor (c-Kit)	PID	53			AKT1, PDPK1, CREBBP, HRAS, MAPK3, GRB2, SHC1, STAT3	0.00476295
Signaling events mediated by TCPTP	PID	41	KPNB1, KPNA2, EGFR, VEGFA, SHC1, ITGB1	8.31366847649E-4	KDR, CREBBP, SRC, EGFR, GRB2, SHC1, PTPN1, STAT3, STAT5B, STAT6	4.69482351643E-5
Signaling events mediated by VEGFR1 and VEGFR2	PID	72	CALM2, HSP90AA1, HSP90AB1, PTK2, PXN, CALM3, RHOA, CDC42, IQGAP1, CAV1, VEGFA, CTNNB1, CALM1	4.70205273698E-6	KDR, PDPK1, DNM2, CALM2, AKT1, GRB2, MAPK3, HGS, FYN, PXN, CALM3, ARF1, SRC, RHOA, CDC42, VCL, CDH5, PRKCD, CAV1, CALM1	3.60555633563E-8
Signaling events regulated by Ret tyrosine kinase	PID	40	JUN, RHOA, PTK2, PXN, RAC1, SHC1, CREB1	0.00106705	JUN, RHOA, SRC, HRAS, MAPK3, PXN, RAC1, SHC1, GRB2, CRK	2.06042634617E-5
Signaling of Hepatocyte Growth Factor Receptor	Wikipathways	33	PTK2, PTEN, PXN, JUN, ITGB1	0.0163621	GRB2, PXN, CRK, HRAS, FOS, JUN, SRC, MAPK3, STAT3	8.41637705443E-6
Signalling by NGF	Reactome	223	TRIB3, HDAC1, CALM2, PRKAR1A, CALM3, SHC1, CREB1, HDAC3, CALM1, RAC1, PPP2R1A, PTEN, APH1A, RHOA, AATF, RELA, CDKN1A, PSENEN, HDAC2, PSEN1	2.32563601158E-5	AKT1, IRAK1, CALM2, HRAS, RALGDS, YWHAB, CALM3, SHC1, MAGED1, PRKCD, CALM1, SRC, MYD88, ARHGDIA, RAC1, TSC2, CRK, DNM2, STAT3, GRB2, IKBKB, APH1A, MCF2L, SQSTM1, PDPK1, RHOA, AATF, MAPK3, RELA, CDKN1A, RPS6KA2	3.60555633563E-8
Signalling to ERKs	Reactome	34			SRC, HRAS, RALGDS, MAPK3, GRB2, SHC1, CRK, YWHAB	9.92409925423E-5
Signalling to RAS	Reactome	25			SRC, HRAS, RALGDS, MAPK3, GRB2, SHC1, YWHAB	3.61350243226E-4
Smooth Muscle Contraction	Reactome	24	CALM1, CALM2, TPM4, PXN, CALM3	0.00791876	CALM1, CALM2, TLN1, PXN, MYL6, CALM3, VCL, TPM2	0.00294347
SOS-mediated signalling	Reactome	14			HRAS, MAPK3, GRB2, YWHAB	0.0144869
sprouty regulation of tyrosine kinase signals	PID	20			GRB2, EGFR, SHC1, SRC, MAPK3, HRAS	0.00294347
sumoylation as a mechanism to modulate ctbp-dependent gene responses	PID	8	UBA1, SUMO1, CDH1	0.0249199
Sumoylation by RanBP2 regulates transcriptional repression	PID	15	UBE2I, SUMO1, HDAC1	0.01473
Syndecan-2-mediated signaling events	PID	43	RHOA, EZR, GNB2L1, FN1, ITGB1	0.0219199	FGFR1, RHOA, SRC, HRAS, MAPK3, EZR, GNB2L1, PRKCD, FN1	0.00101414
Syndecan-3-mediated signaling events	PID	28	EGFR, APH1A, PSENEN, PSEN1	0.00675204	FGFR1, SRC, FYN, EGFR, APH1A	0.00510198
Syndecan-4-mediated signaling events	PID	32	PTK2, RAC1, RHOA, FN1, ITGB1	0.0219199	FGFR1, RAC1, RHOA, DNM2, PRKCD, FN1, SDC4	0.0144869
Synthesis of DNA	Reactome	53	RPA3, RB1, PCNA, CDKN1A	0.0249199
t cell receptor signaling pathway	PID	55			JUN, RELA, HRAS, MAPK3, FYN, GRB2, FOS, SHC1, CD4, RAC1	4.69482351643E-5
Tat-mediated elongation of the HIV-1 transcript	PID	41			COBRA1, POLR2A, POLR2E, CDK9, POLR2C, GTF2F1, POLR2G	0.0105608
Tat-mediated HIV-1 elongation arrest and recovery	PID	31			COBRA1, POLR2A, POLR2E, CDK9, POLR2C, GTF2F1, POLR2G	0.0105608
Tat-mediated HIV-1 elongation arrest and recovery	Reactome	32			COBRA1, POLR2A, POLR2E, CDK9, POLR2C, GTF2F1, POLR2G	0.0144869
TCR	NetPath	248	NCL, CALM2, CALM3, SHC1, DDX3X, CREB1, HSP90AB1, YWHAQ, TUBB, EPRS, CALM1, ANXA2, FLNB, CTNNB1, RELA, PTK2, PXN, YWHAZ	3.01177639376E-4	AKT1, CALM2, MUC1, CALM3, SHC1, CD4, PRKCD, CEBPB, PECAM1, CCT8, ATP1A1, CRK, CALM1, DNM2, HGS, ABL1, GRB2, MAPK3, IKBKB, CREBBP, FYN, RELA, PXN, NEDD9, SRC	1.4091984634E-6
TCR signaling in na&#xef;ve CD4+ T cells	PID	71	FLNA, SHC1, PTEN, CDC42	0.0249199	AKT1, HRAS, FYN, GRB2, IKBKB, SHC1, CD4, PDPK1, CDC42	0.00101414
TCR signaling in na&#xef;ve CD8+ T cells	PID	56			AKT1, HLA-A, PDPK1, HRAS, FYN, GRB2, IKBKB, SHC1, B2M	2.76451576682E-5
TCR Signaling Pathway	Wikipathways	91	CDC42, CREB1, RELA, MAP3K7, JUN, SHC1, FAS	0.00496299	PDPK1, PRKCD, CDC42, MAPK3, CD4, VIM, CRK, HRAS, FOS, IKBKB, RELA, GRB2, JUN, AKT1, SHC1, FYN	8.09053661555E-8
telomeres telomerase cellular aging and immortality	PID	16			AKT1, TERT, XRCC6, POLR2A	0.0078194
Tetrahydrobiopterin (BH4) synthesis, recycling, salvage and regulation	Reactome	12	CALM1, HSP90AA1, CALM2, CALM3	0.00330436	AKT1, CALM1, CALM2, CALM3	0.0144869
TGF beta Signaling Pathway	Wikipathways	117	UBE2I, PTK2, CDC42, UCHL5, COPS5, RAC1, RHOA, SUMO1, CAV1, MAP3K7, MYC, JUN, ITGB1, HDAC1, SHC1	2.82205590367E-5	UBE2I, CDC42, SRC, NEDD9, CCND1, HGS, PJA1, GRB2, RAC1, AXIN1, RHOA, TERT, CAV1, JUN, JUNB, JUND, FOS, AKT1, SHC1	5.0345264242E-6	filter
TGF Beta Signaling Pathway	Wikipathways	55			SMAD1, JUN, HRAS, MAPK3, STAT3, FOS, CREBBP	0.0144869
TGF_beta_Receptor	NetPath	179	JUN, RB1, COPS5, HDAC1, CAV1, UBE2I, MAP3K7, KPNB1, CTNNB1, SUMO1, PTK2, PXN, CDKN1A, RHOA, MYC, UBE2D3	0.00105808	AKT1, JUN, CCND1, UBE2D2, VDR, PJA1, EWSR1, FOS, CAV1, UBE2I, CRK, MAPK3, HGS, CDK4, PDPK1, CREBBP, JUND, PXN, CDKN1A, RHOA, JUNB	3.95541581104E-5	filter
the igf-1 receptor and longevity	PID	16			SHC1, HRAS, PDPK1, GRB2, AKT1	0.0144869
the information processing pathway at the ifn beta enhancer	PID	29			GTF2F1, CREBBP, POLR2A, RELA, SMARCA4, SMARCC2, JUN, ACTB	5.12005256097E-4
The role of Nef in HIV-1 replication and disease pathogenesis	Reactome	29			HCK, FYN, HLA-A, ARF1, CD4, RAC1, B2M	0.00307416
Thromboxane A2 receptor signaling	PID	57	RHOA, EGFR, RAB11A, RAC1, SLC9A3R1, GNA15	0.00137034	AKT1, GNAI2, GNA11, RHOA, HCK, SRC, TGM2, FYN, EGFR, PRKCZ, RAC1, PRKCD	1.93342810337E-5
TLR JNK	INOH	62			PSMB3, IRAK1, JUN, MYD88, PSMB1, PSMD4, TOLLIP, TMEM189-UBE2V1	0.0196632
TLR NFkB	INOH	69			PSMB3, JUN, MYD88, IKBKB, IRAK1, RELA, PSMB1, PSMD4, TOLLIP, TMEM189-UBE2V1	0.00977717
TNF alpha Signaling Pathway	Wikipathways	87	HSP90AA1, BCL2L1, RAC1, TXN, MAP3K7, JUN, CSNK2A1	0.00797267	IKBKB, PRKCZ, MAPK3, CREBBP, BCL2L1, TNFRSF1A, RAC1, GRB2, FADD, JUN, GLUL, AKT1	2.98134142131E-4	filter
TNF receptor signaling pathway	PID	46	CAV1, RELA, MAP3K7, TXN, GNB2L1	0.00791876	SQSTM1, TNFRSF1A, CAV1, RELA, IKBKB, PRKCZ, FADD, GNB2L1	9.92409925423E-5	filter
TNFalpha	NetPath	211	JUN, HDAC1, RB1, FLNA, EGFR, CSNK2A1, CREB1, HSP90AB1, YWHAQ, UBE2I, TRIB3, KPNA6, DDX3X, HSPB1, MAP3K7, GNB2L1, KPNA2, RPL6, CAV1, SUMO1, HSP90AA1, RELA, YWHAZ, KPNA3, HDAC2, UBE2D3	3.72675684591E-6	AKT1, JUN, EGFR, SMARCC2, YWHAB, PRKCD, UBE2D2, TNFRSF1A, SRC, SMARCA4, PRKCZ, FADD, UBE2I, HSPB1, IKBKB, GNB2L1, RPS13, CREBBP, CAV1, GLB1, MAPK3, RELA, BCL3, MCC, CDK9	8.41637705443E-6	filter
Toll Like Receptor 10 (TLR10) Cascade	Reactome	76			IRAK1, JUN, MAPK3, MYD88, FOS, RELA, IKBKB, RPS6KA2, TMEM189-UBE2V1	0.0078194
Toll Like Receptor 2 (TLR2) Cascade	Reactome	82			IRAK1, JUN, FOS, MYD88, RELA, IKBKB, RPS6KA2, MAPK3, TMEM189-UBE2V1	0.0078194
Toll Like Receptor 3 (TLR3) Cascade	Reactome	72	JUN, HMGB1, RELA, CREB1, PPP2R1A, MAP3K7	0.0249199
Toll Like Receptor 4 (TLR4) Cascade	Reactome	94			IRAK1, JUN, MYD88, FOS, TMEM189-UBE2V1, IKBKB, MAPK3, RELA, RPS6KA2	0.0123133
Toll Like Receptor 5 (TLR5) Cascade	Reactome	76			IRAK1, JUN, MAPK3, MYD88, FOS, RELA, IKBKB, RPS6KA2, TMEM189-UBE2V1	0.0078194
Toll Like Receptor 7/8 (TLR7/8) Cascade	Reactome	79			IRAK1, JUN, MAPK3, MYD88, FOS, IKBKB, RELA, RPS6KA2, TMEM189-UBE2V1	0.00977717
Toll Like Receptor 9 (TLR9) Cascade	Reactome	83			IRAK1, JUN, MYD88, FOS, IKBKB, RELA, RPS6KA2, MAPK3, TMEM189-UBE2V1	0.00977717
Toll Like Receptor TLR1:TLR2 Cascade	Reactome	82			IRAK1, JUN, FOS, MYD88, RELA, IKBKB, RPS6KA2, MAPK3, TMEM189-UBE2V1	0.0078194
Toll Like Receptor TLR6:TLR2 Cascade	Reactome	82			IRAK1, JUN, FOS, MYD88, RELA, IKBKB, RPS6KA2, MAPK3, TMEM189-UBE2V1	0.0078194
toll-like receptor pathway	PID	36	JUN, RELA, MAP3K7, TOLLIP	0.00330436	IRAK1, JUN, MYD88, RELA, IKBKB, FOS, TOLLIP	0.00181178
Toll-like receptor signaling pathway	Wikipathways	102	RAC1, MAP3K7, JUN, TOLLIP, RELA	0.0163621	IRAK1, IKBKB, MAPK3, RAC1, FADD, JUN, TOLLIP, FOS, MYD88, AKT1, RELA	1.86512042959E-4
TOR signaling	Wikipathways	34			RHEB, PRKAB1, TSC2, AKT1, CDC42, RAC1	0.0179633
TP53 network	Wikipathways	19	SUMO1, CDKN2A, CDKN1A, MYC	0.00675204
tpo signaling pathway	PID	25	JUN, SHC1, CSNK2A1	0.0249199	JUN, STAT5B, HRAS, MAPK3, GRB2, FOS, SHC1, STAT3	8.31515039956E-6
TRAF6 mediated induction of NFkB and MAP kinases upon TLR7/8 or 9 activation	Reactome	78			IRAK1, JUN, MAPK3, MYD88, FOS, IKBKB, RELA, RPS6KA2, TMEM189-UBE2V1	0.00977717
TRAF6 Mediated Induction of proinflammatory cytokines	Reactome	65	JUN, HMGB1, CREB1, RELA, PPP2R1A, MAP3K7	0.0249199	IRAK1, JUN, MAPK3, IKBKB, FOS, RELA, RPS6KA2	0.0196222
transcription factor creb and its extracellular signals	PID	27			AKT1, PDPK1, SHC1, HRAS, MAPK3, GRB2	0.00144669
Transcription of the HIV genome	PID	60			POLR2A, TAF11, POLR2E, CDK9, POLR2C, GTF2F1, COBRA1, POLR2G	0.0119214
trefoil factors initiate mucosal healing	PID	37	RHOA, RELA, EGFR, SHC1, CTNNB1	0.0163621	AKT1, PDPK1, RHOA, HRAS, MAPK3, RELA, EGFR, GRB2, ERBB2, IKBKB, SHC1	1.44565862173E-5
TRIF mediated TLR3 signaling	Reactome	72	JUN, HMGB1, RELA, CREB1, PPP2R1A, MAP3K7	0.0249199
Trk receptor signaling mediated by PI3K and PLC-gamma	PID	37			AKT1, PDPK1, CCND1, SRC, HRAS, GRB2, SFN, SHC1, YWHAB, PRKCD	8.31515039956E-6
trka receptor signaling pathway	PID	13			SHC1, HRAS, PDPK1, GRB2, AKT1	5.12005256097E-4
TSH	NetPath	26			GNA11, GNAI2, ATP1A1, HRAS, MAPK3, IKBKB, CALR	3.61350243226E-4
TSH signaling pathway	Wikipathways	65	RB1, MYC, JUN, APEX1, RPS6, CREB1	0.0171664	PDPK1, AKT1, RALGDS, CDK4, GNAI2, JUN, SRC, MAPK3, STAT3, FOS, HRAS	1.11707027259E-4
TSLP	NetPath	19			STAT6, STAT5B, AKT1, MAPK3, RELA, STAT3	5.10480405482E-4
TSLP Signaling Pathway	Wikipathways	38			AKT1, STAT6, MAPK3, STAT3, STAT5B, RELA	0.0129799
tsp-1 induced apoptosis in microvascular endothelial cell	PID	7			FYN, JUN, FOS	0.00977717
tumor suppressor arf inhibits ribosomal biogenesis	PID	24	RB1, HSP90AA1, RAC1, MYC, CDKN2A	0.00325548	AKT1, HSPA1A, ABL1, RAC1, HSPA1B	0.00954441
TWEAK	NetPath	27			AKT1, MAPK3, RELA, IKBKB, RAC1, FADD	0.00554462
TWEAK Signaling Pathway	Wikipathways	42	HDAC1, JUN, MAP3K7, CTNNB1, RELA, RAC1	0.00238876	JUN, IKBKB, AKT1, FADD, RELA, MAPK3, RAC1	0.00307416
ucalpain and friends in cell spread	PID	17	RHOA, PTK2, EZR, RAC1, PXN, ITGB1	0.00137034	RHOA, SRC, EZR, RAC1, PXN, TLN1, CAPN1	0.00181178
Urokinase-type plasminogen activator (uPA) and uPAR-mediated signaling	PID	44	NCL, ITGA3, EGFR, RAC1, PLAU, FN1, ITGB1	0.00154346	SRC, EGFR, RAC1, CRK, ITGB2, LRP1, ITGAM, FN1	0.0018215
Validated nuclear estrogen receptor alpha network	PID	66	ANP32A, JUN, HDAC1, PCNA, MYC	0.0258974
Validated targets of C-MYC transcriptional activation	PID	88	NCL, TAF9, NPM1, RUVBL1, HSPD1, HSPA4, GAPDH, RCC1, HSP90AA1, MYC	0.00986499
Validated targets of C-MYC transcriptional repression	PID	75	CREB1, HDAC1, CDKN1A, MYC, ITGB1, HDAC3	0.0219151
VEGF	INOH	186			AKT1, IRAK1, KDR, EGFR, PRKCD, FGFR1, SRC, PRKCZ, FYN, IKBKB, CDK4, PRKAB1, PDPK1, MAPK3, RPS6KA2, CDK9	7.32009954578E-4
vegf hypoxia and angiogenesis	PID	30	HSP90AA1, SHC1, PTK2, PXN, HIF1A, CAV1, VEGFA	4.90968288472E-5	KDR, PDPK1, AKT1, SRC, HRAS, GRB2, SHC1, PXN, CAV1	8.41637705443E-6
VEGFR1 specific signals	PID	31	CALM2, CALM1, HSP90AA1, CALM3, HIF1A, CAV1, VEGFA	3.94874748464E-4	AKT1, PDPK1, CALM2, MAPK3, CALM1, CALM3, CAV1	3.61350243226E-4
VEGFR3 signaling in lymphatic endothelium	PID	25	SHC1, CREB1, FN1, ITGB1	0.0249199	AKT1, MAPK3, GRB2, SHC1, CRK, FN1	0.00920594
Viral Messenger RNA Synthesis	PID	14			POLR2E, POLR2C, GTF2F1, POLR2G, POLR2A	0.0144869
Wnt	NetPath	68	CDH1, RHOA, CTNNB1, RAC1, JUN, MAP3K7	0.0171664	CTBP1, CCND1, DVL1, AKT1, RHOA, AXIN1, RAC1, JUN, JUP, SMAD1, YWHAB, LRP1, PRKCD, ILK, TCF7L2	9.96710983392E-8
wnt signaling pathway	PID	31	HDAC1, CSNK2A1, MAP3K7, MYC, CTNNB1	0.00545243	CTBP1, AXIN1, CCND1, DVL1, CREBBP, TLE1	0.00554462
Wnt Signaling Pathway	Wikipathways	60	PLAU, JUN, CTNNB1, RHOA, MYC, PAFAH1B1, RAC1	0.00496299	CCND1, JUN, PRKCD, DVL1, AXIN1, RHOA, PRKCZ, RAC1	2.43323451392E-4
Wnt Signaling Pathway and Pluripotency	Wikipathways	98	CTNNB1, RHOA, PLAU, PAFAH1B1, MAP3K7, MYC, JUN, CTBP2, PPP2R1A	0.00531567	PRKCD, PRKCZ, CREBBP, CCND1, CTBP1, DVL1, TCF7L2, RHOA, JUN, CTBP2, AXIN1	5.12005256097E-4
